# Supplementary material for: (Anthracen-9-ylmeth­yl)benzyl­ammonium chloride
Source: Acta Crystallogr Sect E Struct Rep Online. 2011 May 20;67(Pt 6):o1482. doi: 10.1107/S1600536811016837 (PMC3120425; doi:10.1107/S1600536811016837)
Supplement: Supplementary file 1 [file e-67-o1482-sup1.cif]

##############################################################################
#                                                                            #
# This CIF contains the data in a paper accepted for publication in          #
# Acta Crystallographica Section E. It conforms to the requirements of       #
# Notes for Authors for Acta Crystallographica Section E, and has been       #
# peer reviewed under the auspices of the IUCr Commission on Journals.       #
#                                                                            #
# Full details of the Crystallographic Information File format               #
# are given in the paper "The Crystallographic Information File (CIF):       #
# a New Standard Archive File for Crystallography" by S. R. Hall, F. H.      #
# Allen and I. D. Brown [Acta Cryst. (1991), A47, 655-685].                  #
#                                                                            #
# The current version of the core CIF dictionary is obtainable from          #
# ftp://ftp.iucr.org/pub/cif_core.dic.                                       #
#                                                                            #
# Software is freely available for graphical display of the structure(s)     #
# in this CIF. For information consult the CIF software page                 #
# http://www.iucr.org/resources/cif/software.                                #
#                                                                            #
# This file may be used for bona fide research purposes within the           #
# scientific community so long as proper attribution is given to the journal # 
# article from which it was obtained.                                        #
#                                                                            #
##############################################################################
data_I
_audit_creation_method     SHELXL-97
_chemical_name_systematic
;
(Anthracen-9-ylmethyl)benzylammonium chloride
;
_chemical_name_common     ?
_chemical_formula_moiety     'C22 H20 N +, Cl -'
_chemical_formula_sum     'C22 H20 Cl N'
_chemical_formula_iupac     'C22 H20 N +, Cl -'
_chemical_formula_weight     333.84
_chemical_melting_point     ?
_symmetry_cell_setting     triclinic
_symmetry_space_group_name_H-M     'P -1'
_symmetry_space_group_name_Hall     '-P 1'
loop_
    _symmetry_equiv_pos_as_xyz
    'x, y, z'
    '-x, -y, -z'
_cell_length_a     6.7457(13)
_cell_length_b     10.761(2)
_cell_length_c     13.033(3)
_cell_angle_alpha     94.45(3)
_cell_angle_beta     104.84(3)
_cell_angle_gamma     104.48(3)
_cell_volume     875.3(3)
_cell_formula_units_Z     2
_cell_measurement_reflns_used     2756
_cell_measurement_theta_min     2.368
_cell_measurement_theta_max     27.882
_cell_measurement_temperature     113(2)
_exptl_crystal_description     block
_exptl_crystal_colour     yellow
_exptl_crystal_size_max     0.28
_exptl_crystal_size_mid     0.24
_exptl_crystal_size_min     0.20
_exptl_crystal_density_diffrn     1.267
_exptl_crystal_density_meas     ?
_exptl_crystal_density_method     'not measured'
_exptl_crystal_F_000     352
_exptl_absorpt_coefficient_mu     0.220
_exptl_absorpt_correction_type     multi-scan
_exptl_absorpt_process_details     '(CrystalClear; Rigaku/MSC, 2005)'
_exptl_absorpt_correction_T_min     0.9409
_exptl_absorpt_correction_T_max     0.9573
_exptl_special_details
;
;
_diffrn_ambient_temperature     113(2)
_diffrn_radiation_type     MoK\a
_diffrn_radiation_wavelength     0.71073
_diffrn_radiation_source     'rotating anode'
_diffrn_radiation_monochromator     confocal
_diffrn_measurement_device_type     'Rigaku Saturn CCD area-detector'
_diffrn_measurement_method     '\w and \f'
_diffrn_detector_area_resol_mean     7.31
_diffrn_reflns_number     5882
_diffrn_reflns_av_R_equivalents     0.0267
_diffrn_reflns_av_sigmaI/netI     0.0476
_diffrn_reflns_theta_min     2.37
_diffrn_reflns_theta_max     25.01
_diffrn_reflns_theta_full     25.01
_diffrn_measured_fraction_theta_max     0.990
_diffrn_measured_fraction_theta_full     0.990
_diffrn_reflns_limit_h_min     -8
_diffrn_reflns_limit_h_max     8
_diffrn_reflns_limit_k_min     -12
_diffrn_reflns_limit_k_max     10
_diffrn_reflns_limit_l_min     -15
_diffrn_reflns_limit_l_max     15
_diffrn_standards_number     0
_diffrn_standards_interval_count     0
_diffrn_standards_interval_time     0
_diffrn_standards_decay_%     0
_refine_special_details
;
Refinement of <i>F</i>^2^ against ALL reflections. The weighted <i>R</i>-factor
<i>wR</i> and goodness of fit <i>S</i> are based on <i>F</i>^2^, conventional
<i>R</i>-factors <i>R</i> are based on <i>F</i>, with <i>F</i> set to zero for
negative <i>F</i>^2^. The threshold expression of <i>F</i>^2^ >
\s(<i>F</i>^2^) is used only for calculating <i>R</i>-factors(gt) <i>etc</i>.
and is not relevant to the choice of reflections for refinement.
<i>R</i>-factors based on <i>F</i>^2^ are statistically about twice as large
as those based on <i>F</i>, and <i>R</i>- factors based on ALL data will be
even larger.
;
_reflns_number_total     3048
_reflns_number_gt     2342
_reflns_threshold_expression     I>2\s(I)
_refine_ls_structure_factor_coef     Fsqd
_refine_ls_matrix_type     full
_refine_ls_R_factor_all     0.0382
_refine_ls_R_factor_gt     0.0310
_refine_ls_wR_factor_gt     0.0851
_refine_ls_wR_factor_ref     0.0876
_refine_ls_goodness_of_fit_ref     1.036
_refine_ls_restrained_S_all     1.037
_refine_ls_number_reflns     3048
_refine_ls_number_parameters     226
_refine_ls_number_restraints     3
_refine_ls_hydrogen_treatment     mixed
_refine_ls_weighting_scheme     calc
_refine_ls_weighting_details
                 'calc w=1/[\s^2^(Fo^2^)+(0.0502P)^2^] where P=(Fo^2^+2Fc^2^)/3'
_atom_sites_solution_hydrogens     geom
_atom_sites_solution_primary     direct
_atom_sites_solution_secondary     difmap
_refine_ls_shift/su_max     0.002
_refine_ls_shift/su_mean     0.000
_refine_diff_density_max     0.201
_refine_diff_density_min     -0.209
_refine_ls_extinction_method     'SHELXL97 (Sheldrick, 2008)'
_refine_ls_extinction_coef     0.152(9)
_refine_ls_extinction_expression
                                  'Fc^*^=kFc[1+0.001xFc^2^\l^3^/sin(2\q)]^-1/4^'
loop_
    _atom_type_symbol
    _atom_type_description
    _atom_type_scat_dispersion_real
    _atom_type_scat_dispersion_imag
    _atom_type_scat_source
    'C' 'C' 0.0033 0.0016
                         'International Tables Vol C Tables 4.2.6.8 and 6.1.1.4'
    'H' 'H' 0.0000 0.0000
                         'International Tables Vol C Tables 4.2.6.8 and 6.1.1.4'
    'N' 'N' 0.0061 0.0033
                         'International Tables Vol C Tables 4.2.6.8 and 6.1.1.4'
    'Cl' 'Cl' 0.1484 0.1585
                         'International Tables Vol C Tables 4.2.6.8 and 6.1.1.4'
_computing_data_collection     'CrystalClear (Rigaku/MSC, 2005)'
_computing_cell_refinement     'CrystalClear (Rigaku/MSC, 2005)'
_computing_data_reduction     'CrystalClear (Rigaku/MSC, 2005)'
_computing_structure_solution     'SHELXS97 (Sheldrick, 2008)'
_computing_structure_refinement     'SHELXL97 (Sheldrick, 2008)'
_computing_molecular_graphics     'SHELXTL (Sheldrick, 2008)'
_computing_publication_material     'SHELXTL (Sheldrick, 2008)'
loop_
    _atom_site_type_symbol
    _atom_site_label
    _atom_site_fract_x
    _atom_site_fract_y
    _atom_site_fract_z
    _atom_site_U_iso_or_equiv
    _atom_site_adp_type
    _atom_site_calc_flag
    _atom_site_refinement_flags
    _atom_site_occupancy
    _atom_site_symmetry_multiplicity
    _atom_site_disorder_assembly
    _atom_site_disorder_group
    Cl Cl1 0.17351(5) 0.42040(4) 0.40032(3) 0.02288(15) Uani d . 1 1 . .
    N N1 0.38238(18) 0.52936(11) 0.64009(9) 0.0139(3) Uani d D 1 1 . .
    C C1 0.1631(2) 0.21072(14) 0.67206(11) 0.0184(3) Uani d . 1 1 . .
    C C2 -0.0472(2) 0.21057(16) 0.61273(12) 0.0242(4) Uani d . 1 1 . .
    H H2 -0.0774 0.2890 0.6018 0.029 Uiso calc R 1 1 . .
    C C3 -0.2034(3) 0.09727(16) 0.57217(13) 0.0305(4) Uani d . 1 1 . .
    H H3 -0.3391 0.0995 0.5340 0.037 Uiso calc R 1 1 . .
    C C4 -0.1629(3) -0.02440(17) 0.58713(13) 0.0341(4) Uani d . 1 1 . .
    H H4 -0.2721 -0.1009 0.5597 0.041 Uiso calc R 1 1 . .
    C C5 0.0344(3) -0.02903(16) 0.64127(12) 0.0305(4) Uani d . 1 1 . .
    H H5 0.0595 -0.1091 0.6505 0.037 Uiso calc R 1 1 . .
    C C6 0.2045(3) 0.08678(15) 0.68441(12) 0.0227(4) Uani d . 1 1 . .
    C C7 0.4101(3) 0.08322(16) 0.73768(12) 0.0262(4) Uani d . 1 1 . .
    H H7 0.4365 0.0029 0.7438 0.031 Uiso calc R 1 1 . .
    C C8 0.5764(2) 0.19449(15) 0.78173(11) 0.0223(4) Uani d . 1 1 . .
    C C9 0.7883(3) 0.18991(18) 0.83401(12) 0.0299(4) Uani d . 1 1 . .
    H H9 0.8163 0.1098 0.8382 0.036 Uiso calc R 1 1 . .
    C C10 0.9485(3) 0.29980(18) 0.87736(12) 0.0315(4) Uani d . 1 1 . .
    H H10 1.0853 0.2948 0.9103 0.038 Uiso calc R 1 1 . .
    C C11 0.9084(2) 0.42185(17) 0.87262(11) 0.0273(4) Uani d . 1 1 . .
    H H11 1.0193 0.4969 0.9030 0.033 Uiso calc R 1 1 . .
    C C12 0.7099(2) 0.43137(16) 0.82427(11) 0.0221(4) Uani d . 1 1 . .
    H H12 0.6871 0.5130 0.8231 0.026 Uiso calc R 1 1 . .
    C C13 0.5357(2) 0.31906(15) 0.77525(11) 0.0188(3) Uani d . 1 1 . .
    C C14 0.3287(2) 0.32511(14) 0.72005(11) 0.0170(3) Uani d . 1 1 . .
    C C15 0.2884(2) 0.45631(14) 0.71774(11) 0.0167(3) Uani d . 1 1 . .
    H H15A 0.1356 0.4454 0.6977 0.020 Uiso calc R 1 1 . .
    H H15B 0.3499 0.5065 0.7891 0.020 Uiso calc R 1 1 . .
    C C16 0.3787(2) 0.66897(14) 0.64641(11) 0.0159(3) Uani d . 1 1 . .
    H H16A 0.2322 0.6725 0.6209 0.019 Uiso calc R 1 1 . .
    H H16B 0.4571 0.7116 0.6000 0.019 Uiso calc R 1 1 . .
    C C17 0.4765(2) 0.74042(14) 0.75999(11) 0.0160(3) Uani d . 1 1 . .
    C C18 0.3455(2) 0.75556(14) 0.82421(12) 0.0214(4) Uani d . 1 1 . .
    H H18 0.1978 0.7247 0.7963 0.026 Uiso calc R 1 1 . .
    C C19 0.4352(3) 0.81680(15) 0.93001(12) 0.0277(4) Uani d . 1 1 . .
    H H19 0.3472 0.8261 0.9729 0.033 Uiso calc R 1 1 . .
    C C20 0.6531(3) 0.86365(16) 0.97157(13) 0.0300(4) Uani d . 1 1 . .
    H H20 0.7122 0.9046 1.0424 0.036 Uiso calc R 1 1 . .
    C C21 0.7851(3) 0.84988(15) 0.90801(12) 0.0254(4) Uani d . 1 1 . .
    H H21 0.9326 0.8817 0.9360 0.030 Uiso calc R 1 1 . .
    C C22 0.6962(2) 0.78841(14) 0.80265(11) 0.0194(3) Uani d . 1 1 . .
    H H22 0.7848 0.7793 0.7601 0.023 Uiso calc R 1 1 . .
    H H1A 0.5219(14) 0.5298(15) 0.6487(11) 0.027(4) Uiso d D 1 1 . .
    H H1B 0.3065(17) 0.4908(14) 0.5707(8) 0.018(4) Uiso d D 1 1 . .
loop_
    _atom_site_aniso_label
    _atom_site_aniso_U_11
    _atom_site_aniso_U_22
    _atom_site_aniso_U_33
    _atom_site_aniso_U_12
    _atom_site_aniso_U_13
    _atom_site_aniso_U_23
    Cl1 0.0145(2) 0.0350(3) 0.0170(2) 0.00489(17) 0.00408(14) -0.00094(16)
    N1 0.0128(6) 0.0149(7) 0.0127(6) 0.0023(5) 0.0032(5) 0.0016(5)
    C1 0.0249(8) 0.0171(8) 0.0153(7) 0.0035(7) 0.0110(6) 0.0039(6)
    C2 0.0265(9) 0.0237(9) 0.0219(8) 0.0031(7) 0.0102(7) 0.0024(7)
    C3 0.0249(9) 0.0339(11) 0.0270(9) -0.0032(8) 0.0090(7) 0.0034(8)
    C4 0.0413(11) 0.0230(9) 0.0302(9) -0.0108(8) 0.0172(8) 0.0002(8)
    C5 0.0479(11) 0.0167(9) 0.0285(9) 0.0017(8) 0.0208(8) 0.0045(7)
    C6 0.0365(10) 0.0161(8) 0.0194(8) 0.0044(7) 0.0171(7) 0.0039(7)
    C7 0.0434(10) 0.0212(9) 0.0259(8) 0.0176(8) 0.0201(8) 0.0109(7)
    C8 0.0321(9) 0.0257(9) 0.0171(7) 0.0140(8) 0.0138(7) 0.0085(7)
    C9 0.0413(10) 0.0403(11) 0.0247(9) 0.0288(9) 0.0174(8) 0.0174(8)
    C10 0.0261(9) 0.0532(12) 0.0221(8) 0.0187(9) 0.0089(7) 0.0148(8)
    C11 0.0264(9) 0.0391(10) 0.0164(8) 0.0077(8) 0.0065(7) 0.0068(7)
    C12 0.0253(8) 0.0254(9) 0.0164(7) 0.0073(7) 0.0069(6) 0.0048(7)
    C13 0.0251(8) 0.0225(8) 0.0138(7) 0.0095(7) 0.0107(6) 0.0056(6)
    C14 0.0226(8) 0.0167(8) 0.0157(7) 0.0061(6) 0.0111(6) 0.0039(6)
    C15 0.0176(8) 0.0164(8) 0.0173(7) 0.0041(6) 0.0075(6) 0.0033(6)
    C16 0.0159(7) 0.0143(8) 0.0189(7) 0.0049(6) 0.0056(6) 0.0059(6)
    C17 0.0197(8) 0.0097(7) 0.0197(7) 0.0051(6) 0.0056(6) 0.0053(6)
    C18 0.0231(8) 0.0166(8) 0.0277(8) 0.0078(7) 0.0099(7) 0.0057(7)
    C19 0.0395(10) 0.0256(9) 0.0255(8) 0.0147(8) 0.0168(7) 0.0038(7)
    C20 0.0439(10) 0.0219(9) 0.0211(8) 0.0095(8) 0.0049(7) -0.0015(7)
    C21 0.0251(8) 0.0180(8) 0.0269(8) 0.0029(7) 0.0006(7) 0.0008(7)
    C22 0.0216(8) 0.0148(8) 0.0224(8) 0.0046(6) 0.0079(6) 0.0031(6)
_geom_special_details
;
All e.s.d.'s (except the e.s.d. in the dihedral angle between two l.s. planes)
are estimated using the full covariance matrix. The cell e.s.d.'s are taken
into account individually in the estimation of e.s.d.'s in distances, angles
and torsion angles; correlations between e.s.d.'s in cell parameters are only
used when they are defined by crystal symmetry. An approximate (isotropic)
treatment of cell e.s.d.'s is used for estimating e.s.d.'s involving l.s.
planes.
;
loop_
    _geom_bond_atom_site_label_1
    _geom_bond_atom_site_label_2
    _geom_bond_site_symmetry_2
    _geom_bond_distance
    _geom_bond_publ_flag
    N1 C15 . 1.4990(17) ?
    N1 C16 . 1.5051(18) ?
    N1 H1A . 0.917(8) ?
    N1 H1B . 0.922(8) ?
    C1 C14 . 1.410(2) ?
    C1 C2 . 1.431(2) ?
    C1 C6 . 1.442(2) ?
    C2 C3 . 1.360(2) ?
    C2 H2 . 0.9300 ?
    C3 C4 . 1.421(2) ?
    C3 H3 . 0.9300 ?
    C4 C5 . 1.352(2) ?
    C4 H4 . 0.9300 ?
    C5 C6 . 1.425(2) ?
    C5 H5 . 0.9300 ?
    C6 C7 . 1.394(2) ?
    C7 C8 . 1.383(2) ?
    C7 H7 . 0.9300 ?
    C8 C9 . 1.432(2) ?
    C8 C13 . 1.438(2) ?
    C9 C10 . 1.353(2) ?
    C9 H9 . 0.9300 ?
    C10 C11 . 1.408(2) ?
    C10 H10 . 0.9300 ?
    C11 C12 . 1.359(2) ?
    C11 H11 . 0.9300 ?
    C12 C13 . 1.426(2) ?
    C12 H12 . 0.9300 ?
    C13 C14 . 1.418(2) ?
    C14 C15 . 1.504(2) ?
    C15 H15A . 0.9700 ?
    C15 H15B . 0.9700 ?
    C16 C17 . 1.512(2) ?
    C16 H16A . 0.9700 ?
    C16 H16B . 0.9700 ?
    C17 C22 . 1.386(2) ?
    C17 C18 . 1.3922(19) ?
    C18 C19 . 1.391(2) ?
    C18 H18 . 0.9300 ?
    C19 C20 . 1.374(2) ?
    C19 H19 . 0.9300 ?
    C20 C21 . 1.388(2) ?
    C20 H20 . 0.9300 ?
    C21 C22 . 1.386(2) ?
    C21 H21 . 0.9300 ?
    C22 H22 . 0.9300 ?
loop_
    _geom_angle_atom_site_label_1
    _geom_angle_atom_site_label_2
    _geom_angle_atom_site_label_3
    _geom_angle_site_symmetry_1
    _geom_angle_site_symmetry_3
    _geom_angle
    _geom_angle_publ_flag
    C15 N1 C16 . . 114.67(10) ?
    C15 N1 H1A . . 112.3(10) ?
    C16 N1 H1A . . 106.5(10) ?
    C15 N1 H1B . . 109.8(9) ?
    C16 N1 H1B . . 106.0(9) ?
    H1A N1 H1B . . 107.2(9) ?
    C14 C1 C2 . . 123.40(14) ?
    C14 C1 C6 . . 118.93(14) ?
    C2 C1 C6 . . 117.67(14) ?
    C3 C2 C1 . . 120.89(16) ?
    C3 C2 H2 . . 119.6 ?
    C1 C2 H2 . . 119.6 ?
    C2 C3 C4 . . 121.11(16) ?
    C2 C3 H3 . . 119.4 ?
    C4 C3 H3 . . 119.4 ?
    C5 C4 C3 . . 120.06(16) ?
    C5 C4 H4 . . 120.0 ?
    C3 C4 H4 . . 120.0 ?
    C4 C5 C6 . . 121.12(16) ?
    C4 C5 H5 . . 119.4 ?
    C6 C5 H5 . . 119.4 ?
    C7 C6 C5 . . 121.68(15) ?
    C7 C6 C1 . . 119.21(15) ?
    C5 C6 C1 . . 119.11(15) ?
    C8 C7 C6 . . 122.54(15) ?
    C8 C7 H7 . . 118.7 ?
    C6 C7 H7 . . 118.7 ?
    C7 C8 C9 . . 122.15(15) ?
    C7 C8 C13 . . 119.11(14) ?
    C9 C8 C13 . . 118.74(15) ?
    C10 C9 C8 . . 121.28(16) ?
    C10 C9 H9 . . 119.4 ?
    C8 C9 H9 . . 119.4 ?
    C9 C10 C11 . . 120.10(15) ?
    C9 C10 H10 . . 119.9 ?
    C11 C10 H10 . . 119.9 ?
    C12 C11 C10 . . 120.87(16) ?
    C12 C11 H11 . . 119.6 ?
    C10 C11 H11 . . 119.6 ?
    C11 C12 C13 . . 121.55(16) ?
    C11 C12 H12 . . 119.2 ?
    C13 C12 H12 . . 119.2 ?
    C14 C13 C12 . . 123.26(14) ?
    C14 C13 C8 . . 119.31(14) ?
    C12 C13 C8 . . 117.42(14) ?
    C1 C14 C13 . . 120.77(14) ?
    C1 C14 C15 . . 120.96(13) ?
    C13 C14 C15 . . 118.23(13) ?
    N1 C15 C14 . . 112.01(10) ?
    N1 C15 H15A . . 109.2 ?
    C14 C15 H15A . . 109.2 ?
    N1 C15 H15B . . 109.2 ?
    C14 C15 H15B . . 109.2 ?
    H15A C15 H15B . . 107.9 ?
    N1 C16 C17 . . 111.53(12) ?
    N1 C16 H16A . . 109.3 ?
    C17 C16 H16A . . 109.3 ?
    N1 C16 H16B . . 109.3 ?
    C17 C16 H16B . . 109.3 ?
    H16A C16 H16B . . 108.0 ?
    C22 C17 C18 . . 119.11(13) ?
    C22 C17 C16 . . 120.99(12) ?
    C18 C17 C16 . . 119.88(13) ?
    C19 C18 C17 . . 120.05(14) ?
    C19 C18 H18 . . 120.0 ?
    C17 C18 H18 . . 120.0 ?
    C20 C19 C18 . . 120.37(14) ?
    C20 C19 H19 . . 119.8 ?
    C18 C19 H19 . . 119.8 ?
    C19 C20 C21 . . 120.05(14) ?
    C19 C20 H20 . . 120.0 ?
    C21 C20 H20 . . 120.0 ?
    C22 C21 C20 . . 119.72(15) ?
    C22 C21 H21 . . 120.1 ?
    C20 C21 H21 . . 120.1 ?
    C17 C22 C21 . . 120.71(13) ?
    C17 C22 H22 . . 119.6 ?
    C21 C22 H22 . . 119.6 ?
loop_
    _geom_torsion_atom_site_label_1
    _geom_torsion_atom_site_label_2
    _geom_torsion_atom_site_label_3
    _geom_torsion_atom_site_label_4
    _geom_torsion_site_symmetry_1
    _geom_torsion_site_symmetry_2
    _geom_torsion_site_symmetry_3
    _geom_torsion_site_symmetry_4
    _geom_torsion
    _geom_torsion_publ_flag
    C14 C1 C2 C3 . . . . -177.07(13) ?
    C6 C1 C2 C3 . . . . 1.8(2) ?
    C1 C2 C3 C4 . . . . -0.1(2) ?
    C2 C3 C4 C5 . . . . -0.9(2) ?
    C3 C4 C5 C6 . . . . 0.2(2) ?
    C4 C5 C6 C7 . . . . -178.11(14) ?
    C4 C5 C6 C1 . . . . 1.5(2) ?
    C14 C1 C6 C7 . . . . -3.89(19) ?
    C2 C1 C6 C7 . . . . 177.20(12) ?
    C14 C1 C6 C5 . . . . 176.47(12) ?
    C2 C1 C6 C5 . . . . -2.44(19) ?
    C5 C6 C7 C8 . . . . -178.83(13) ?
    C1 C6 C7 C8 . . . . 1.5(2) ?
    C6 C7 C8 C9 . . . . -178.44(13) ?
    C6 C7 C8 C13 . . . . 1.7(2) ?
    C7 C8 C9 C10 . . . . -179.48(14) ?
    C13 C8 C9 C10 . . . . 0.4(2) ?
    C8 C9 C10 C11 . . . . 0.6(2) ?
    C9 C10 C11 C12 . . . . -0.4(2) ?
    C10 C11 C12 C13 . . . . -0.9(2) ?
    C11 C12 C13 C14 . . . . -177.20(13) ?
    C11 C12 C13 C8 . . . . 1.9(2) ?
    C7 C8 C13 C14 . . . . -2.6(2) ?
    C9 C8 C13 C14 . . . . 177.55(11) ?
    C7 C8 C13 C12 . . . . 178.28(12) ?
    C9 C8 C13 C12 . . . . -1.57(19) ?
    C2 C1 C14 C13 . . . . -178.15(12) ?
    C6 C1 C14 C13 . . . . 3.01(19) ?
    C2 C1 C14 C15 . . . . 4.2(2) ?
    C6 C1 C14 C15 . . . . -174.63(12) ?
    C12 C13 C14 C1 . . . . 179.28(12) ?
    C8 C13 C14 C1 . . . . 0.21(19) ?
    C12 C13 C14 C15 . . . . -3.02(19) ?
    C8 C13 C14 C15 . . . . 177.92(12) ?
    C16 N1 C15 C14 . . . . -170.73(11) ?
    C1 C14 C15 N1 . . . . -106.13(14) ?
    C13 C14 C15 N1 . . . . 76.17(15) ?
    C15 N1 C16 C17 . . . . 52.24(15) ?
    N1 C16 C17 C22 . . . . 81.05(17) ?
    N1 C16 C17 C18 . . . . -97.18(15) ?
    C22 C17 C18 C19 . . . . -0.7(2) ?
    C16 C17 C18 C19 . . . . 177.52(14) ?
    C17 C18 C19 C20 . . . . 0.6(2) ?
    C18 C19 C20 C21 . . . . -0.1(2) ?
    C19 C20 C21 C22 . . . . -0.2(2) ?
    C18 C17 C22 C21 . . . . 0.5(2) ?
    C16 C17 C22 C21 . . . . -177.76(13) ?
    C20 C21 C22 C17 . . . . 0.0(2) ?
loop_
    _geom_hbond_atom_site_label_D
    _geom_hbond_atom_site_label_H
    _geom_hbond_atom_site_label_A
    _geom_hbond_site_symmetry_A
    _geom_hbond_distance_DH
    _geom_hbond_distance_HA
    _geom_hbond_distance_DA
    _geom_hbond_angle_DHA
    N1 H1A Cl1 2_666 0.917(8) 2.257(11) 3.0963(13) 151.9(13)
    N1 H1B Cl1 . 0.922(8) 2.165(9) 3.0781(16) 170.3(12)
    C16 H16A Cl1 2_566 0.970 2.600 3.4824(16) 151
data_global
_journal_date_recd_electronic     2011-04-11
_journal_date_accepted     2011-05-04
_journal_name_full     'Acta Crystallographica, Section E'
_journal_year     2011
_journal_volume     67
_journal_issue      6
_journal_page_first     o1482
_journal_page_last     o1482
_journal_paper_category     QO
_journal_coeditor_code     PV2409
_publ_contact_author_name     'Han Jian-Rong'
_publ_contact_author_address
;
College of Sciences
Hebei University of Science & Technology
Shijiazhuang 050018
People's Republic of China
;
_publ_contact_author_email     'han_jianrong@126com'
_publ_contact_author_fax     ?
_publ_contact_author_phone     ?
_publ_section_title
;
(Anthracen-9-ylmethyl)benzylammonium chloride
;
loop_
    _publ_author_name
    _publ_author_footnote
    _publ_author_address
    'Jian-Rong Han' .
;
College of Sciences, Hebei University of Science & Technology
Shijiazhuang 050018, People's Republic of China
;
    'Wei Wang' .
;
College of Sciences, Hebei University of Science & Technology
Shijiazhuang 050018, People's Republic of China
;
    'Xiao-Li Zhen' .
;
College of Sciences, Hebei University of Science & Technology
Shijiazhuang 050018, People's Republic of China
;
    'Xia Tian' .
;
College of Sciences, Hebei University of Science & Technology
Shijiazhuang 050018, People's Republic of China
;
    'Shou-Xin Liu'
;
Additional correspondence author, e-mail: chlsx@263.net.
;
;
College of Chemical & Pharmaceutical Engineering
Hebei University of Science & Technology
Shijiazhuang 050018, People's Republic of China
;
