# Supplementary material for: (Anthracen-9-ylmeth­yl)benzyl­ammonium chloride
Source: Acta Crystallogr Sect E Struct Rep Online. 2011 May 20;67(Pt 6):o1482. doi: 10.1107/S1600536811016837 (PMC3120425; doi:10.1107/S1600536811016837)
Supplement: Supplementary file 2 [file e-67-o1482-Isup2.hkl]

# 
# h,k,l, Fc-squared, Fo-squared, sigma(Fo-squared) and status flag 
# 
data_I
_shelx_title ' R91108F1 in P-1' 
_shelx_refln_list_code          4 
_shelx_F_calc_maximum       69.12 
_exptl_crystal_F_000       352.00 
_reflns_d_resolution_high  0.8405 
 
loop_ 
 _symmetry_equiv_pos_as_xyz 
 'x, y, z' 
 '-x, -y, -z' 
 
_cell_length_a     6.7457 
_cell_length_b    10.7611 
_cell_length_c    13.0333 
_cell_angle_alpha  94.453 
_cell_angle_beta  104.844 
_cell_angle_gamma 104.479 
 
_shelx_F_squared_multiplier     1.000 
 
loop_ 
 _refln_index_h 
 _refln_index_k 
 _refln_index_l 
 _refln_F_squared_calc 
 _refln_F_squared_meas 
 _refln_F_squared_sigma 
 _refln_observed_status 
   1   0   0      223.85      185.13      5.59 o 
   2   0   0      887.12      885.46     10.78 o 
   3   0   0       94.92       95.04      3.53 o 
   4   0   0       80.66       89.48      1.26 o 
   5   0   0      243.47      254.52     13.49 o 
   6   0   0      216.12      211.87      9.92 o 
   7   0   0        8.49        6.82      5.05 o 
  -7   1   0        0.00       -0.17      1.97 o 
  -6   1   0      114.21      120.41      6.03 o 
  -5   1   0      165.28      156.76      3.10 o 
  -4   1   0       71.56       85.18      1.61 o 
  -3   1   0     1457.38     1594.62     20.70 o 
  -2   1   0      745.14      671.59     12.36 o 
  -1   1   0      242.77      218.90      3.08 o 
   1   1   0        0.93        0.26      0.35 o 
   2   1   0      124.81      136.70      2.55 o 
   3   1   0      745.20      765.77      6.87 o 
   4   1   0      148.86      135.83      7.03 o 
   5   1   0      692.98      681.07     45.84 o 
   6   1   0       13.61       14.60      9.67 o 
   7   1   0       55.40       53.85      4.45 o 
  -7   2   0       28.42       30.95      3.38 o 
  -6   2   0        0.75        1.38      1.56 o 
  -5   2   0      177.71      186.36      4.75 o 
  -4   2   0       44.02       38.76      1.61 o 
  -3   2   0       14.95       20.45      1.06 o 
  -2   2   0     2073.74     2092.53     30.85 o 
  -1   2   0     1353.29     1381.55     10.00 o 
   0   2   0      204.95      194.38      3.25 o 
   1   2   0      406.10      404.78      8.20 o 
   2   2   0        1.22        4.91      0.66 o 
   3   2   0      160.79      143.50      4.83 o 
   4   2   0      282.82      256.57      9.38 o 
   5   2   0        1.57        1.17      2.61 o 
   6   2   0        3.53        7.82      6.67 o 
   7   2   0      217.53      190.24     18.99 o 
  -7   3   0      130.14      145.16      7.56 o 
  -6   3   0       90.67       81.31      4.75 o 
  -5   3   0       91.46       91.28      3.89 o 
  -4   3   0      559.85      515.50     12.06 o 
  -3   3   0       52.43       56.16      1.67 o 
  -2   3   0      989.67      893.19      7.06 o 
  -1   3   0     2302.64     2392.26     59.16 o 
   0   3   0     1363.30     1361.45     15.14 o 
   1   3   0      398.89      379.39     12.75 o 
   2   3   0      291.83      343.26     10.10 o 
   3   3   0       34.89       44.41      1.83 o 
   4   3   0      365.56      324.21      6.63 o 
   5   3   0        1.07        0.57      3.44 o 
   6   3   0        0.77        0.14      4.81 o 
  -7   4   0      137.11      139.31      7.13 o 
  -6   4   0        0.02        0.27      1.55 o 
  -5   4   0        0.14        0.59      0.75 o 
  -4   4   0      124.17      121.42      2.79 o 
  -3   4   0      694.17      629.64      7.89 o 
  -2   4   0       29.97       26.74      1.05 o 
  -1   4   0      182.72      152.68      2.62 o 
   0   4   0       67.84       71.00      1.85 o 
   1   4   0       31.51       29.78      1.94 o 
   2   4   0     1348.11     1348.55     11.45 o 
   3   4   0        0.02        0.31      0.88 o 
   4   4   0       52.31       54.82      2.26 o 
   5   4   0      209.46      203.65     19.34 o 
   6   4   0        3.70        1.90      3.36 o 
  -7   5   0      173.26      163.10     10.20 o 
  -6   5   0        7.99        6.68      4.78 o 
  -5   5   0        0.54        1.01      1.84 o 
  -4   5   0      602.31      522.32     23.31 o 
  -3   5   0      576.55      500.06      9.17 o 
  -2   5   0       32.25       36.94      1.82 o 
  -1   5   0      742.84      727.02     12.32 o 
   0   5   0      106.15       97.69      3.01 o 
   1   5   0      249.37      280.51      6.07 o 
   2   5   0      311.48      346.25     21.39 o 
   3   5   0       78.34       76.81      5.26 o 
   4   5   0      146.26      141.95     13.00 o 
   5   5   0       25.68       31.32      5.40 o 
   6   5   0       85.74       79.25      8.52 o 
  -7   6   0        8.87        8.06     11.41 o 
  -6   6   0      167.88      181.66      9.35 o 
  -5   6   0       24.51       23.41      5.44 o 
  -4   6   0        0.30        0.70      1.81 o 
  -3   6   0      453.12      453.48      7.88 o 
  -2   6   0      337.02      365.72     23.97 o 
  -1   6   0      266.08      277.29     20.63 o 
   0   6   0      102.52       86.97      4.12 o 
   1   6   0      159.09      153.29      5.30 o 
   2   6   0       76.20       76.66      4.27 o 
   3   6   0      217.86      202.93      7.25 o 
   4   6   0       10.51        8.25      4.98 o 
   5   6   0       18.60        9.97     13.98 o 
  -7   7   0        3.11        1.14      3.02 o 
  -6   7   0        4.83        2.68      4.71 o 
  -5   7   0      130.68      125.97      7.41 o 
  -4   7   0      256.33      274.74     11.17 o 
  -3   7   0      786.34      700.80     21.53 o 
  -2   7   0        0.54        2.29      1.82 o 
  -1   7   0       61.39       62.10      3.75 o 
   0   7   0       44.21       43.52      3.38 o 
   1   7   0      152.67      164.22      8.40 o 
   2   7   0       74.29       76.01      4.53 o 
   3   7   0        3.49        1.04      2.62 o 
   4   7   0       45.45       41.60      3.77 o 
   5   7   0        5.12        0.85      3.60 o 
  -7   8   0       44.77       48.16      6.24 o 
  -6   8   0      242.69      216.06     12.85 o 
  -5   8   0      246.67      257.53     10.45 o 
  -4   8   0      202.67      211.97     10.39 o 
  -3   8   0       97.58       91.81      4.74 o 
  -2   8   0       66.79       69.03      3.82 o 
  -1   8   0       15.40       17.53      2.21 o 
   0   8   0      583.92      585.81     16.73 o 
   1   8   0       46.11       45.57      4.71 o 
   2   8   0        0.10        1.24      2.29 o 
   3   8   0        3.76        3.50      3.76 o 
   4   8   0      167.27      174.07     16.37 o 
  -6   9   0        4.61        4.06      5.06 o 
  -5   9   0      157.53      159.45     11.36 o 
  -4   9   0        4.44        4.99      4.38 o 
  -3   9   0       40.49       36.07      4.02 o 
  -2   9   0      114.25      115.29      5.34 o 
  -1   9   0       19.48       15.37      2.99 o 
   0   9   0      361.36      378.16     13.18 o 
   1   9   0       13.25       16.33      3.83 o 
   2   9   0       50.15       48.97      4.50 o 
   3   9   0       25.42       29.75      3.96 o 
  -6  10   0        4.48        1.78      3.13 o 
  -5  10   0       16.48       14.59      3.00 o 
  -4  10   0      131.18      128.61     10.48 o 
  -3  10   0      137.68      122.49      7.81 o 
  -2  10   0       25.28       24.26      3.12 o 
  -1  10   0      278.33      260.82      8.63 o 
   0  10   0       41.61       48.34      4.65 o 
   1  10   0        5.84        7.91      7.98 o 
   2  10   0        5.59        6.30      4.84 o 
  -5  11   0        0.38        0.13      3.01 o 
  -4  11   0      186.97      204.86      9.87 o 
  -3  11   0       48.07       44.36      4.01 o 
  -2  11   0       11.65       11.32      8.06 o 
  -1  11   0       62.08       62.11      5.51 o 
   0  11   0       22.63       27.18      4.10 o 
   1  11   0       17.59       19.17      3.35 o 
  -4  12   0       11.08       10.79      3.26 o 
  -3  12   0       45.34       45.23      4.48 o 
  -2  12   0        0.01        0.44      1.55 o 
  -1  12   0      102.01      111.22      9.63 o 
   0  12   0       52.30       46.59      4.66 o 
   0 -12   1        8.12        6.61      6.96 o 
   1 -12   1        9.47        6.37      5.24 o 
   2 -12   1       13.84        9.25     12.97 o 
   3 -12   1       18.00       12.76      3.67 o 
   4 -12   1      131.09      117.68     14.04 o 
  -2 -11   1        0.01        1.75      2.12 o 
  -1 -11   1       48.32       46.34      4.28 o 
   0 -11   1        6.20        1.30      2.49 o 
   1 -11   1      116.63      110.81      7.99 o 
   2 -11   1        3.78        6.25      5.35 o 
   3 -11   1       43.47       31.09      4.56 o 
   4 -11   1        7.33       12.97     13.04 o 
   5 -11   1        0.60        0.35      2.70 o 
  -3 -10   1        7.93        4.64      5.22 o 
  -2 -10   1        4.49        3.44      4.70 o 
  -1 -10   1      192.66      187.15      9.88 o 
   0 -10   1        2.75        3.15      2.48 o 
   1 -10   1       79.20       69.03      4.37 o 
   2 -10   1       21.66       35.08      5.08 o 
   3 -10   1        0.06        1.34      2.84 o 
   4 -10   1        0.06        0.63      1.40 o 
   5 -10   1      147.79      147.03      8.64 o 
  -3  -9   1        7.18        6.63      5.83 o 
  -2  -9   1       51.40       43.90      4.79 o 
  -1  -9   1      435.26      427.99     12.65 o 
   0  -9   1      193.43      201.31      8.05 o 
   1  -9   1       67.80       62.75      4.18 o 
   2  -9   1      100.98      100.22      5.59 o 
   3  -9   1       59.23       62.93      5.19 o 
   4  -9   1       34.32       34.94      4.86 o 
   5  -9   1      106.84      109.22      7.46 o 
   6  -9   1       31.62       28.10      4.30 o 
  -4  -8   1        1.16        2.79      2.20 o 
  -3  -8   1      159.56      141.54      8.48 o 
  -2  -8   1       32.14       27.95      3.76 o 
  -1  -8   1      119.46      125.27      6.32 o 
   0  -8   1      520.18      532.68     21.13 o 
   1  -8   1       22.75       22.46      2.45 o 
   2  -8   1      154.82      151.69      7.64 o 
   3  -8   1      303.03      319.29     12.24 o 
   4  -8   1        0.01        0.16      2.69 o 
   5  -8   1      402.49      390.17     21.49 o 
   6  -8   1      105.64      109.40      9.08 o 
   7  -8   1       23.59       30.01      5.32 o 
  -5  -7   1        4.71        5.72      8.10 o 
  -4  -7   1      163.06      140.73      7.03 o 
  -3  -7   1       72.29       83.50      5.70 o 
  -2  -7   1      141.37      147.87      6.62 o 
  -1  -7   1      391.25      402.13     15.39 o 
   0  -7   1       13.73       15.09      2.23 o 
   1  -7   1       72.59       80.66      4.28 o 
   2  -7   1       16.51       21.23      2.94 o 
   3  -7   1      198.00      226.16     12.19 o 
   4  -7   1       16.94       18.12     14.81 o 
   5  -7   1       89.48       89.78      6.71 o 
   6  -7   1      219.26      238.26     16.00 o 
   7  -7   1      105.38      128.26     12.38 o 
  -5  -6   1        3.46        3.12      4.11 o 
  -4  -6   1       33.74       23.15      3.06 o 
  -3  -6   1       36.37       37.30      4.03 o 
  -2  -6   1      483.68      517.18     45.64 o 
  -1  -6   1      119.75      126.12      6.19 o 
   0  -6   1      302.54      285.81      7.86 o 
   1  -6   1       23.99       17.97      2.01 o 
   2  -6   1        5.95        7.51      2.63 o 
   3  -6   1      105.22      106.73      4.50 o 
   4  -6   1      914.64      828.96     37.38 o 
   5  -6   1       27.12       26.68      3.92 o 
   6  -6   1       47.55       48.66      5.40 o 
   7  -6   1       75.58       81.13      7.45 o 
  -6  -5   1       11.92        9.23      9.75 o 
  -5  -5   1      154.98      153.77     12.29 o 
  -4  -5   1       66.94       69.97      3.72 o 
  -3  -5   1        7.74        5.96      3.30 o 
  -2  -5   1       43.94       42.66      4.07 o 
  -1  -5   1      431.12      418.73     10.04 o 
   0  -5   1       58.71       69.78      3.96 o 
   2  -5   1       19.17       26.12      1.58 o 
   3  -5   1       84.10       84.98      3.04 o 
   4  -5   1       93.04       87.50      3.54 o 
   5  -5   1      178.89      180.61      9.74 o 
   6  -5   1       19.61       15.29      2.19 o 
   7  -5   1      109.66      122.04      9.29 o 
  -6  -4   1       11.51       12.92     13.13 o 
  -5  -4   1       10.46       13.91     10.37 o 
  -4  -4   1      359.48      355.77      6.60 o 
  -3  -4   1        0.21        1.22      1.11 o 
  -2  -4   1      121.41      127.67      3.46 o 
  -1  -4   1      415.40      388.99      7.60 o 
   0  -4   1      327.86      302.34      4.71 o 
   1  -4   1     2399.61     2486.09     32.65 o 
   2  -4   1       35.34       37.41      1.47 o 
   3  -4   1        2.98        2.43      1.35 o 
   4  -4   1      226.62      239.57      6.09 o 
   5  -4   1      187.97      197.62      6.56 o 
   6  -4   1       45.53       38.99      2.97 o 
   7  -4   1      135.90      139.17     26.00 o 
  -6  -3   1        8.16        2.83      6.81 o 
  -5  -3   1       19.57       17.12     12.24 o 
  -4  -3   1      244.87      243.95      6.96 o 
  -3  -3   1       89.69       90.16      2.49 o 
  -2  -3   1     1906.39     2042.05     27.74 o 
  -1  -3   1     1004.06      949.75     15.76 o 
   0  -3   1     1690.01     1697.97     16.83 o 
   1  -3   1     2364.52     2553.22     30.78 o 
   2  -3   1      138.66      156.36      3.15 o 
   3  -3   1      277.37      299.28      4.77 o 
   4  -3   1       14.04       11.76      1.59 o 
   5  -3   1      279.66      288.15      6.08 o 
   6  -3   1      189.97      186.47     12.65 o 
   7  -3   1       23.34       27.91      4.83 o 
  -7  -2   1       10.29       10.94     11.25 o 
  -6  -2   1      240.60      242.40     18.02 o 
  -5  -2   1     1577.76     1550.52     42.13 o 
  -4  -2   1       16.36       11.33      2.87 o 
  -3  -2   1      941.63      885.34      5.71 o 
  -2  -2   1       44.69       49.65      1.54 o 
  -1  -2   1      665.81      626.68      5.52 o 
   0  -2   1     3506.96     4441.65    106.14 o 
   1  -2   1     1577.82     1530.19     12.73 o 
   2  -2   1      861.43      813.69      7.46 o 
   3  -2   1     1011.04      985.32     13.84 o 
   4  -2   1      432.11      441.28      5.53 o 
   5  -2   1      437.58      432.89     19.55 o 
   6  -2   1        2.65        6.26      3.96 o 
   7  -2   1       44.29       43.21      5.80 o 
  -7  -1   1        5.68        2.45      2.37 o 
  -6  -1   1       92.76       93.12      7.88 o 
  -5  -1   1        6.57       10.60     10.95 o 
  -4  -1   1      205.76      210.78     11.54 o 
  -3  -1   1       36.15       24.04      2.78 o 
  -2  -1   1      999.95      933.39     21.71 o 
  -1  -1   1     1426.98     1374.41     13.86 o 
   0  -1   1       48.53       45.85      3.95 o 
   2  -1   1       60.95       58.85      1.69 o 
   3  -1   1        0.09        2.07      0.94 o 
   4  -1   1       98.09       84.62      2.20 o 
   5  -1   1      169.41      185.23      4.15 o 
   6  -1   1      265.31      260.65      7.83 o 
   7  -1   1        0.05        0.92      1.65 o 
  -7   0   1       29.87       34.70      4.01 o 
  -6   0   1      227.33      230.02      9.97 o 
  -5   0   1       87.40       80.03      4.93 o 
  -4   0   1        1.72        4.95      4.62 o 
  -3   0   1      127.75      125.55      4.24 o 
  -1   0   1      485.47      444.97      8.78 o 
   1   0   1      996.14     1083.07      9.12 o 
   2   0   1      938.68      902.56      8.70 o 
   3   0   1     1081.66     1067.39     10.59 o 
   4   0   1      193.83      166.76      5.96 o 
   5   0   1      480.20      475.04     31.60 o 
   6   0   1      109.07      116.09      7.26 o 
   7   0   1       87.24       75.86      5.28 o 
  -7   1   1       89.62       94.11      5.95 o 
  -6   1   1       33.13       33.46      3.24 o 
  -5   1   1       92.25       91.96      5.35 o 
  -4   1   1      173.42      188.34      5.53 o 
  -3   1   1      396.84      361.71      5.46 o 
  -2   1   1     1778.74     1801.36     14.92 o 
  -1   1   1      242.69      247.64      3.06 o 
   0   1   1     1085.62     1133.59     15.74 o 
   1   1   1        0.11        2.05      0.85 o 
   2   1   1      595.74      529.58     13.32 o 
   3   1   1        0.66        1.33      1.17 o 
   4   1   1      486.53      438.73     38.96 o 
   5   1   1       45.12       41.01      2.51 o 
   6   1   1       19.31       10.52      8.40 o 
   7   1   1      178.03      160.99     11.67 o 
  -7   2   1      191.33      191.96     10.71 o 
  -6   2   1       11.42       11.17      5.85 o 
  -5   2   1       46.02       42.66      1.18 o 
  -4   2   1      148.68      132.23      3.13 o 
  -3   2   1      738.56      740.50     11.05 o 
  -2   2   1     1570.28     1530.56     15.04 o 
  -1   2   1     1173.11     1228.88     13.50 o 
   0   2   1     1545.69     1564.40     19.99 o 
   1   2   1      690.47      640.53      9.55 o 
   2   2   1      671.53      611.68     11.00 o 
   3   2   1        0.61        1.33      0.97 o 
   4   2   1        3.68        4.98      1.75 o 
   5   2   1      699.36      761.23     20.30 o 
   6   2   1       10.96        9.61     13.16 o 
  -7   3   1       52.68       55.90      4.15 o 
  -6   3   1       63.92       59.81      5.52 o 
  -5   3   1      177.87      196.86      6.21 o 
  -4   3   1      131.37      113.19      2.94 o 
  -3   3   1      512.04      476.32      7.23 o 
  -2   3   1      426.74      368.56      4.59 o 
  -1   3   1     2167.72     2187.86     37.67 o 
   0   3   1      171.12      174.01     13.20 o 
   1   3   1       48.39       52.70      1.60 o 
   2   3   1      189.36      161.34      3.16 o 
   3   3   1       16.63       11.34      1.49 o 
   4   3   1       31.10       30.92      1.93 o 
   5   3   1      314.11      325.90     13.24 o 
   6   3   1       21.14       21.61     19.03 o 
  -7   4   1        3.08        0.98      1.65 o 
  -6   4   1      114.54      117.78      5.92 o 
  -5   4   1       37.83       37.61      2.32 o 
  -4   4   1      210.69      237.52      4.14 o 
  -3   4   1      208.87      221.90      3.66 o 
  -2   4   1        0.48        0.34      0.47 o 
  -1   4   1       38.60       45.65      2.03 o 
   0   4   1        0.08        1.27      0.66 o 
   1   4   1      293.84      332.78     11.60 o 
   2   4   1      269.92      272.39     19.73 o 
   3   4   1      102.67       98.80      5.41 o 
   4   4   1       33.07       33.68      3.76 o 
   5   4   1      104.26       98.17      7.82 o 
   6   4   1      106.11       91.12     10.12 o 
  -7   5   1        2.79        1.54      4.57 o 
  -6   5   1      455.95      512.85     17.25 o 
  -5   5   1        0.51        0.97      0.95 o 
  -4   5   1       16.72       15.00      1.46 o 
  -3   5   1      361.86      368.03      5.99 o 
  -2   5   1      972.63     1084.51     12.25 o 
  -1   5   1       35.62       30.22      1.62 o 
   0   5   1      150.69      147.71      3.25 o 
   1   5   1      400.10      398.06      7.41 o 
   2   5   1        9.97        7.42      4.38 o 
   3   5   1       48.95       47.27      3.59 o 
   4   5   1        0.08        0.25      1.73 o 
   5   5   1       44.18       46.25      6.45 o 
  -7   6   1        0.16       -0.01      1.69 o 
  -6   6   1        3.71        4.31      3.79 o 
  -5   6   1     1964.26     1956.78     39.22 o 
  -4   6   1        0.43        0.40      0.78 o 
  -3   6   1      996.14      973.17     20.76 o 
  -2   6   1       11.02       10.45      1.33 o 
  -1   6   1      203.20      234.44      4.35 o 
   0   6   1      128.51      128.07      4.89 o 
   1   6   1      249.60      255.78      9.07 o 
   2   6   1       17.74       17.56      2.40 o 
   3   6   1      528.73      489.27     13.08 o 
   4   6   1       35.07       41.14     10.39 o 
   5   6   1       20.39       18.22      4.83 o 
  -7   7   1       29.62       21.76     12.48 o 
  -6   7   1      104.03      105.96      7.59 o 
  -5   7   1      867.16      915.69     28.07 o 
  -4   7   1        1.74        1.93      1.64 o 
  -3   7   1      185.88      186.66      7.37 o 
  -2   7   1       83.87       94.03      4.41 o 
  -1   7   1       64.55       69.45      5.77 o 
   0   7   1      161.79      165.85      6.53 o 
   1   7   1      442.39      438.33     17.99 o 
   2   7   1       16.52       17.02      2.45 o 
   3   7   1       20.48       18.36      4.70 o 
   4   7   1      151.13      153.66      7.32 o 
  -7   8   1      206.93      213.66     19.85 o 
  -6   8   1        1.84        1.37      2.88 o 
  -5   8   1       24.49       26.04      3.66 o 
  -4   8   1       10.56       10.31      2.67 o 
  -3   8   1       33.20       38.46      3.28 o 
  -2   8   1      105.72      111.97      5.56 o 
  -1   8   1      332.82      355.74     12.90 o 
   0   8   1      166.63      185.45      8.16 o 
   1   8   1       62.34       56.80      3.98 o 
   2   8   1       17.99       19.86      9.04 o 
   3   8   1      278.42      233.76     11.49 o 
   4   8   1      163.76      159.06     15.03 o 
  -6   9   1       10.32       12.00      4.00 o 
  -5   9   1       47.55       44.74      4.27 o 
  -4   9   1       83.23       86.22      4.76 o 
  -3   9   1       47.27       34.37      4.15 o 
  -2   9   1        0.30        0.57      2.35 o 
  -1   9   1      211.68      228.41      8.33 o 
   0   9   1     1012.45      943.50     22.41 o 
   1   9   1       28.48       28.32      3.58 o 
   2   9   1       70.10       80.06      5.70 o 
   3   9   1        0.86        1.53      2.62 o 
  -6  10   1       28.52       27.48      7.92 o 
  -5  10   1        6.66        2.31      2.16 o 
  -4  10   1      159.41      159.49     10.70 o 
  -3  10   1      122.75      113.40      5.12 o 
  -2  10   1        0.54        0.71      2.08 o 
  -1  10   1       52.95       52.86      4.07 o 
   0  10   1       93.91      108.41      6.18 o 
   1  10   1       57.44       56.83      4.76 o 
   2  10   1      490.74      539.38     14.14 o 
  -5  11   1        4.78        3.65      4.04 o 
  -4  11   1       42.36       33.95      4.35 o 
  -3  11   1      176.03      146.64      9.31 o 
  -2  11   1        7.41        2.64      2.48 o 
  -1  11   1        0.07        1.12      1.73 o 
   0  11   1       18.47       19.13      5.43 o 
   1  11   1       14.28       10.85      9.58 o 
  -4  12   1        2.01        0.35      2.51 o 
  -3  12   1        3.78        1.22      1.73 o 
  -2  12   1       92.38      104.45      6.44 o 
  -1  12   1       75.32       67.57      5.50 o 
   0  12   1        1.90        3.55      4.86 o 
   0 -12   2       70.75       55.38      7.32 o 
   1 -12   2       50.35       54.38      6.58 o 
   2 -12   2       14.61       11.11     13.10 o 
   3 -12   2        9.97        6.20     10.85 o 
   4 -12   2       13.33       10.87      9.68 o 
  -2 -11   2        5.18       11.19     16.35 o 
  -1 -11   2       66.20       68.89      7.39 o 
   0 -11   2       11.06        7.25      7.94 o 
   1 -11   2        9.28       11.05     12.97 o 
   2 -11   2       51.00       63.03      5.83 o 
   3 -11   2       26.64       27.77      4.45 o 
   4 -11   2        1.29        1.26      3.10 o 
   5 -11   2        5.01        6.99      8.51 o 
  -3 -10   2       77.15       66.05      7.68 o 
  -2 -10   2        2.08       -0.17      4.20 o 
  -1 -10   2      156.85      169.78      9.54 o 
   0 -10   2      163.06      168.30      7.13 o 
   1 -10   2        1.60        3.71      4.11 o 
   2 -10   2        9.28       13.80      3.43 o 
   3 -10   2      167.84      154.64      8.63 o 
   4 -10   2       13.06       13.05      3.11 o 
   5 -10   2       54.61       49.88     11.79 o 
   6 -10   2        2.00        0.43      3.29 o 
  -4  -9   2        4.89        2.83      4.85 o 
  -3  -9   2       96.66       97.51      8.12 o 
  -2  -9   2       29.89       22.62      4.02 o 
  -1  -9   2        6.00        7.89      4.73 o 
   0  -9   2       16.95       17.59      2.84 o 
   1  -9   2       82.45       71.01      7.30 o 
   2  -9   2        1.34        5.18      5.57 o 
   3  -9   2      126.08      131.09     11.72 o 
   4  -9   2        0.09       -0.27      3.09 o 
   5  -9   2        7.16        7.38      8.90 o 
   6  -9   2      134.04      146.89     14.10 o 
  -4  -8   2       43.47       50.10     22.65 o 
  -3  -8   2      284.66      319.70     21.22 o 
  -2  -8   2        7.24        6.38      4.84 o 
  -1  -8   2     1898.14     1884.46     30.95 o 
   0  -8   2       77.77       74.67      5.16 o 
   1  -8   2        0.25       -0.13      2.78 o 
   2  -8   2       32.52       36.85      9.13 o 
   3  -8   2       72.25       63.25      6.31 o 
   4  -8   2       18.33       20.31      4.45 o 
   5  -8   2        3.79        5.34      3.91 o 
   6  -8   2      145.51      140.58      9.28 o 
  -5  -7   2       74.82       76.50     10.46 o 
  -4  -7   2      396.48      367.54     22.69 o 
  -3  -7   2       30.68       29.73      3.56 o 
  -2  -7   2      341.94      381.12     11.39 o 
  -1  -7   2       40.61       34.99      3.02 o 
   0  -7   2        0.66        1.83      2.28 o 
   1  -7   2       85.91      109.65      7.41 o 
   2  -7   2        0.04        0.60      2.54 o 
   3  -7   2      102.10       99.20      7.10 o 
   4  -7   2     1300.81     1232.45     39.35 o 
   5  -7   2       97.40      100.15      7.65 o 
   6  -7   2      107.66      102.98     12.34 o 
   7  -7   2       63.07       69.96      8.04 o 
  -5  -6   2      154.21      161.21     14.12 o 
  -4  -6   2      130.14      127.81     10.75 o 
  -3  -6   2       40.46       43.48      3.25 o 
  -2  -6   2       30.05       28.68      2.47 o 
  -1  -6   2      230.61      230.38      7.19 o 
   0  -6   2      183.29      182.31      6.13 o 
   1  -6   2     1093.40      990.36     24.61 o 
   2  -6   2      169.02      195.61      7.67 o 
   3  -6   2       47.10       47.41      2.53 o 
   4  -6   2       54.21       55.71      3.17 o 
   5  -6   2       67.25       67.49      5.89 o 
   6  -6   2      187.09      177.86     13.10 o 
   7  -6   2      101.59      103.83     10.80 o 
  -6  -5   2       43.76       46.91      6.50 o 
  -5  -5   2       26.03       30.43     17.98 o 
  -4  -5   2       76.84       86.07     14.88 o 
  -3  -5   2       66.50       83.89      7.99 o 
  -2  -5   2       41.99       55.15      4.28 o 
  -1  -5   2      553.14      522.79     14.26 o 
   0  -5   2      173.83      166.96      5.51 o 
   1  -5   2      108.01      139.38      6.47 o 
   2  -5   2      161.29      152.21      6.64 o 
   3  -5   2      269.11      278.73     14.91 o 
   4  -5   2       53.87       60.69      2.79 o 
   5  -5   2      128.24      125.91      7.82 o 
   6  -5   2       43.12       37.03      6.10 o 
   7  -5   2       70.25       73.85      7.26 o 
  -6  -4   2       57.67       60.81      7.73 o 
  -5  -4   2        3.50        1.08      4.67 o 
  -4  -4   2      277.47      291.88      6.95 o 
  -3  -4   2      401.82      424.21     18.82 o 
  -2  -4   2      204.72      251.25      4.45 o 
  -1  -4   2      431.05      380.76      7.16 o 
   0  -4   2      615.71      631.12     14.45 o 
   1  -4   2        0.78        1.61      1.02 o 
   2  -4   2      314.96      301.90     12.75 o 
   3  -4   2      317.30      309.28     21.37 o 
   4  -4   2       24.75       19.97      3.47 o 
   5  -4   2      269.37      271.07      8.92 o 
   6  -4   2       50.76       36.68      3.00 o 
   7  -4   2        0.84        3.71      3.12 o 
  -6  -3   2      116.55      113.38      9.96 o 
  -5  -3   2      179.39      189.71     15.88 o 
  -4  -3   2      163.23      160.48      6.73 o 
  -3  -3   2      414.47      404.61      6.27 o 
  -2  -3   2      486.77      493.38     10.46 o 
  -1  -3   2      429.90      391.18     13.08 o 
   0  -3   2     3077.74     3522.28     33.73 o 
   1  -3   2      367.39      376.90     17.99 o 
   2  -3   2       99.01      103.19      6.76 o 
   4  -3   2      130.18      142.81      4.08 o 
   5  -3   2      211.38      236.81      6.73 o 
   6  -3   2      294.49      276.87     10.21 o 
   7  -3   2        0.00        0.45      4.03 o 
  -7  -2   2       93.78       90.37      7.70 o 
  -6  -2   2      228.76      219.60     15.39 o 
  -5  -2   2      463.64      492.34     22.85 o 
  -4  -2   2        2.87        3.36      0.34 o 
  -3  -2   2      130.90      129.80      3.36 o 
  -2  -2   2      942.77      832.81     12.83 o 
  -1  -2   2       67.90       75.36      1.88 o 
   1  -2   2       27.48       29.35      1.64 o 
   2  -2   2       12.20       15.86      0.90 o 
   3  -2   2     1880.27     1981.14     27.96 o 
   4  -2   2      186.38      180.69      6.08 o 
   5  -2   2        3.07        5.89      1.53 o 
   6  -2   2      238.73      221.58     11.40 o 
   7  -2   2        0.03        0.56      2.82 o 
  -7  -1   2       76.56       67.23      6.34 o 
  -6  -1   2       35.95       35.11      3.79 o 
  -5  -1   2      433.79      436.06     15.76 o 
  -4  -1   2        6.27        6.40      5.45 o 
  -3  -1   2        6.14        4.33      4.39 o 
  -2  -1   2      184.22      174.02      3.34 o 
  -1  -1   2      560.12      482.71      6.30 o 
   0  -1   2      443.01      397.95      7.61 o 
   1  -1   2      270.86      264.25      5.85 o 
   2  -1   2     2587.02     2803.49     30.87 o 
   3  -1   2     1427.58     1492.10     12.94 o 
   4  -1   2      218.29      202.25      6.63 o 
   5  -1   2       26.99       28.64      1.94 o 
   6  -1   2        4.15        5.04      4.53 o 
   7  -1   2      111.41      106.49     11.42 o 
  -7   0   2      248.61      260.18      8.99 o 
  -6   0   2        8.50        6.99      5.22 o 
  -5   0   2      438.98      474.94     16.81 o 
  -4   0   2      237.27      252.69      6.23 o 
  -3   0   2        7.72        8.94      1.19 o 
  -2   0   2      932.48      858.37      9.24 o 
   1   0   2      166.41      175.14      8.78 o 
   2   0   2      463.02      450.19     10.81 o 
   3   0   2      171.50      152.34      3.68 o 
   4   0   2      510.76      471.30     12.70 o 
   5   0   2        4.14        6.74      1.62 o 
   6   0   2        0.18       -0.39      1.79 o 
   7   0   2       75.01       69.34      8.03 o 
  -7   1   2      171.92      179.58     14.69 o 
  -6   1   2       18.67       21.98      6.68 o 
  -5   1   2       58.96       55.84      4.14 o 
  -4   1   2      824.57      855.23     45.59 o 
  -3   1   2        3.64        5.12      0.48 o 
  -2   1   2      490.85      431.66      4.51 o 
  -1   1   2       37.62       26.94      0.93 o 
   0   1   2      333.78      297.67      3.44 o 
   1   1   2        7.79        9.10      0.80 o 
   2   1   2      557.00      486.47     15.09 o 
   3   1   2       41.43       41.37      2.27 o 
   4   1   2      440.90      416.51     27.74 o 
   5   1   2        2.25        3.02      2.21 o 
   6   1   2       22.68       20.70      6.32 o 
  -7   2   2      116.01      108.56      6.80 o 
  -6   2   2        8.23        7.94      5.72 o 
  -5   2   2       32.73       31.91      0.91 o 
  -4   2   2     2210.08     2326.26     13.23 o 
  -3   2   2      139.66      133.05      2.27 o 
  -2   2   2      375.45      345.21      5.38 o 
  -1   2   2     1545.08     1681.69     26.42 o 
   0   2   2     2463.06     2667.66     25.98 o 
   1   2   2        8.71        6.75      0.69 o 
   2   2   2     1290.97     1366.25     15.39 o 
   3   2   2       18.00       22.96      1.90 o 
   4   2   2      520.83      543.89     48.50 o 
   5   2   2      279.70      272.42     11.93 o 
   6   2   2        4.62        2.37      3.76 o 
  -7   3   2      284.18      264.15     10.92 o 
  -6   3   2      149.98      158.84      5.81 o 
  -5   3   2        0.92        2.48      1.31 o 
  -4   3   2       10.64       13.96      1.00 o 
  -3   3   2        5.99        7.54      0.62 o 
  -2   3   2      104.12      122.61      2.19 o 
  -1   3   2       86.51       94.96      2.35 o 
   0   3   2     1365.56     1272.35     14.16 o 
   1   3   2     1345.93     1350.09     31.35 o 
   2   3   2      313.24      297.05      6.09 o 
   3   3   2      213.61      222.26      6.08 o 
   4   3   2      437.49      452.57     19.67 o 
   5   3   2        3.55        6.00      5.71 o 
   6   3   2       34.95       33.11     14.24 o 
  -7   4   2       43.20       37.61      4.25 o 
  -6   4   2      540.98      554.62     19.36 o 
  -5   4   2        3.32        3.11      1.95 o 
  -4   4   2       45.16       48.40      1.59 o 
  -3   4   2      386.55      371.96      4.68 o 
  -2   4   2     1316.23     1337.85     15.50 o 
  -1   4   2        4.45        6.25      0.77 o 
   0   4   2      883.24      821.69     12.25 o 
   1   4   2      257.73      297.53      9.71 o 
   2   4   2      353.87      364.41     23.15 o 
   3   4   2      176.85      188.51      7.89 o 
   4   4   2       12.46       14.07      4.09 o 
   5   4   2       35.82       31.03      5.20 o 
   6   4   2        5.33        3.66      6.84 o 
  -7   5   2        7.13        7.12      6.77 o 
  -6   5   2       10.85        9.19      5.40 o 
  -5   5   2       95.90      100.03      4.77 o 
  -4   5   2       19.60       18.01      1.35 o 
  -3   5   2      716.36      687.37     13.45 o 
  -2   5   2       60.03       64.63      1.99 o 
  -1   5   2      158.50      156.72      6.49 o 
   0   5   2      506.86      488.83     17.01 o 
   1   5   2      263.87      269.50      6.28 o 
   2   5   2        1.98        1.99      1.68 o 
   3   5   2       69.39       84.21      4.28 o 
   4   5   2       87.17       83.11      4.59 o 
   5   5   2       15.29        9.84     11.97 o 
  -7   6   2       23.61       26.27      2.93 o 
  -6   6   2      111.86      111.00      4.80 o 
  -5   6   2       78.73       82.89      5.45 o 
  -4   6   2       24.34       21.51      1.64 o 
  -3   6   2       63.32       64.01      2.17 o 
  -2   6   2        9.49       21.48      1.57 o 
  -1   6   2      232.98      229.42      7.84 o 
   0   6   2       27.96       23.25      2.67 o 
   1   6   2      284.85      298.09     11.31 o 
   2   6   2       41.69       40.91      3.33 o 
   3   6   2        0.02        0.57      1.63 o 
   4   6   2      214.01      214.05      9.30 o 
   5   6   2       28.30       38.16      5.93 o 
  -7   7   2      355.67      352.86     12.62 o 
  -6   7   2       50.52       46.59      4.23 o 
  -5   7   2     1463.60     1479.52     81.84 o 
  -4   7   2        4.41        3.60      2.46 o 
  -3   7   2      160.48      175.00      7.17 o 
  -2   7   2       27.70       30.49      2.18 o 
  -1   7   2      328.78      348.81     16.68 o 
   0   7   2      886.17      927.72     66.34 o 
   1   7   2       52.56       60.44      4.39 o 
   2   7   2        8.43        7.25      5.26 o 
   3   7   2        3.63        1.05      1.16 o 
   4   7   2      199.28      191.32      7.93 o 
  -6   8   2       51.16       54.53      5.01 o 
  -5   8   2       50.10       53.09      4.52 o 
  -4   8   2       65.96       71.75      3.90 o 
  -3   8   2       53.72       49.09      3.89 o 
  -2   8   2        7.53        8.11      5.85 o 
  -1   8   2      715.57      711.58     29.71 o 
   0   8   2      805.10      810.38     33.06 o 
   1   8   2        6.34        5.13      4.06 o 
   2   8   2      330.60      324.46      9.29 o 
   3   8   2        3.82        3.94      3.91 o 
   4   8   2       64.85       70.90      7.88 o 
  -6   9   2       64.36       70.21      5.20 o 
  -5   9   2        0.46        0.48      1.17 o 
  -4   9   2       23.65       22.95      2.75 o 
  -3   9   2       63.57       64.74      5.03 o 
  -2   9   2        0.22        0.08      1.60 o 
  -1   9   2      151.44      147.87      9.05 o 
   0   9   2      206.98      208.71      8.40 o 
   1   9   2       38.35       39.72      4.18 o 
   2   9   2      398.36      400.39     15.87 o 
   3   9   2        7.18        3.49      4.05 o 
  -5  10   2        1.99        0.83      2.08 o 
  -4  10   2        2.52        0.98      1.51 o 
  -3  10   2       27.77       33.66      5.18 o 
  -2  10   2        6.40        9.48      4.42 o 
  -1  10   2       76.06       75.33      5.43 o 
   0  10   2      123.78      133.85      8.68 o 
   1  10   2        9.93        8.96      7.77 o 
   2  10   2        0.84        1.71      3.18 o 
  -5  11   2        9.49        6.75      9.93 o 
  -4  11   2       24.16       25.62      3.11 o 
  -3  11   2       37.63       39.02      4.80 o 
  -2  11   2       99.01      113.03      6.60 o 
  -1  11   2       22.33       21.62      4.64 o 
   0  11   2       32.68       25.67      4.65 o 
   1  11   2        0.16        2.95      2.72 o 
  -4  12   2       64.63       57.54      8.26 o 
  -3  12   2        5.77        2.75      4.44 o 
  -2  12   2      104.41      117.63      9.21 o 
  -1  12   2       27.79       28.89      3.69 o 
   0 -12   3        6.51        6.76      7.40 o 
   1 -12   3        0.94        0.58      2.43 o 
   2 -12   3        6.08        5.83      7.68 o 
   3 -12   3       28.65       20.31      4.37 o 
   4 -12   3        6.85        6.52      8.93 o 
  -2 -11   3        0.96        1.88      4.16 o 
  -1 -11   3       11.12       11.50     18.46 o 
   0 -11   3       30.83       38.76      5.27 o 
   1 -11   3       67.52       61.99      7.45 o 
   2 -11   3      234.12      206.79     14.45 o 
   3 -11   3        4.22        4.40      4.97 o 
   4 -11   3       38.80       35.87      6.95 o 
   5 -11   3      147.03      150.68     14.43 o 
  -3 -10   3      144.08      157.61     17.99 o 
  -2 -10   3        7.83        5.99      8.39 o 
  -1 -10   3        1.20        1.76      3.87 o 
   0 -10   3       42.72       43.08      6.17 o 
   1 -10   3      128.50      122.63      8.24 o 
   2 -10   3      224.68      207.06     11.15 o 
   3 -10   3      161.19      156.18     14.71 o 
   4 -10   3        1.39        2.58      3.48 o 
   5 -10   3        3.45        5.57      4.26 o 
  -4  -9   3       50.12       38.48     10.88 o 
  -3  -9   3       97.97       94.07      7.67 o 
  -2  -9   3       43.86       45.81      6.70 o 
  -1  -9   3      656.10      697.12     19.26 o 
   0  -9   3        0.20        0.90      3.97 o 
   1  -9   3        0.06        0.59      2.44 o 
   2  -9   3      243.99      222.29     11.62 o 
   3  -9   3      108.38      114.18      7.79 o 
   4  -9   3       39.79       50.30      6.37 o 
   5  -9   3        1.33        2.31      2.53 o 
   6  -9   3       95.72       95.88     10.36 o 
  -4  -8   3        6.98        2.83      9.22 o 
  -3  -8   3       90.40       89.63      7.93 o 
  -2  -8   3      112.65      115.48      8.60 o 
  -1  -8   3      102.55      117.82     12.30 o 
   0  -8   3       35.17       41.90      5.87 o 
   1  -8   3      418.66      453.17     22.21 o 
   2  -8   3        4.89        6.47      7.11 o 
   3  -8   3       81.29       79.07      6.64 o 
   4  -8   3      336.45      337.13     13.29 o 
   5  -8   3       28.55       31.35      5.03 o 
   6  -8   3      101.41      106.29      8.34 o 
  -5  -7   3      134.94      139.91     15.12 o 
  -4  -7   3       34.41       38.72      7.06 o 
  -3  -7   3       32.43       30.98      4.80 o 
  -2  -7   3        6.51        6.88      4.93 o 
  -1  -7   3       26.77       25.37     10.25 o 
   0  -7   3      370.22      368.71     16.08 o 
   1  -7   3     2121.21     2222.28     37.26 o 
   2  -7   3        6.88        6.04      5.22 o 
   3  -7   3       17.73       18.03      2.67 o 
   4  -7   3      102.94      109.61      8.09 o 
   5  -7   3      100.83      104.08      8.42 o 
   6  -7   3       14.14       16.41      4.09 o 
  -5  -6   3       11.66       12.81     11.96 o 
  -4  -6   3      425.83      431.23     20.71 o 
  -3  -6   3        7.24        9.10      5.74 o 
  -2  -6   3       28.69       32.60      4.15 o 
  -1  -6   3      318.45      327.41     11.40 o 
   0  -6   3       11.67       16.42      7.48 o 
   1  -6   3       66.84       75.17      7.15 o 
   2  -6   3      315.78      315.20     10.22 o 
   3  -6   3      677.94      650.33     43.04 o 
   4  -6   3     1959.82     1849.06     35.18 o 
   5  -6   3       99.24       98.12      7.31 o 
   6  -6   3        1.72        0.12      4.38 o 
   7  -6   3        0.09        0.44      2.82 o 
  -6  -5   3      126.33      137.80     17.64 o 
  -5  -5   3        4.22        3.96      5.96 o 
  -4  -5   3       36.22       37.10      5.43 o 
  -3  -5   3       93.03       86.74      9.65 o 
  -2  -5   3      326.08      353.27     10.87 o 
  -1  -5   3      314.79      282.81     10.56 o 
   0  -5   3      240.76      313.52      9.00 o 
   1  -5   3     1823.94     2022.06     26.01 o 
   2  -5   3      235.65      226.67      8.00 o 
   3  -5   3      315.05      294.18     10.73 o 
   4  -5   3        4.41        3.34      5.91 o 
   5  -5   3      196.54      201.67     12.63 o 
   6  -5   3       19.61       11.84      5.33 o 
   7  -5   3       29.61       24.31      4.99 o 
  -6  -4   3      264.57      255.11     12.23 o 
  -5  -4   3       73.48       84.23      7.66 o 
  -4  -4   3       31.84       31.27      2.54 o 
  -3  -4   3      200.50      217.92      6.98 o 
  -1  -4   3       10.00       13.58      1.58 o 
   0  -4   3      597.56      531.40     15.45 o 
   1  -4   3      138.37      145.89      4.42 o 
   2  -4   3      222.10      218.25     14.03 o 
   3  -4   3       79.60       77.83      5.61 o 
   4  -4   3        8.89       15.71      4.63 o 
   5  -4   3      133.11      139.56      8.89 o 
   6  -4   3        4.71        9.22      2.44 o 
   7  -4   3        0.81       -0.15      3.90 o 
  -7  -3   3        0.07        0.69      5.48 o 
  -6  -3   3      134.58      140.69     11.63 o 
  -5  -3   3        1.83        4.61      4.62 o 
  -4  -3   3        0.95        1.96      1.42 o 
  -3  -3   3      179.29      238.67      4.51 o 
  -2  -3   3     1114.19     1110.47     20.88 o 
  -1  -3   3       71.31       81.29      2.34 o 
   0  -3   3     3229.61     3476.96     47.58 o 
   1  -3   3      575.82      542.18      8.04 o 
   2  -3   3        2.04        1.46      0.59 o 
   3  -3   3      532.06      497.86     12.09 o 
   4  -3   3        9.26       11.42      2.43 o 
   5  -3   3      115.49      112.90      3.35 o 
   6  -3   3       83.98       81.89      8.21 o 
   7  -3   3       12.71       13.13     15.81 o 
  -7  -2   3       25.36       25.53      4.51 o 
  -6  -2   3      700.54      746.72     20.74 o 
  -5  -2   3        4.47        4.57      4.27 o 
  -4  -2   3       24.77       24.38      0.83 o 
  -3  -2   3       89.58       92.90      2.73 o 
  -2  -2   3     1289.78     1237.55     18.43 o 
  -1  -2   3       61.33       69.98      2.34 o 
   0  -2   3      543.28      510.75      8.05 o 
   1  -2   3     1014.90      975.88     11.76 o 
   2  -2   3       25.88       31.81      2.07 o 
   3  -2   3      185.46      182.74      7.81 o 
   4  -2   3       98.42       92.92      3.25 o 
   5  -2   3        9.03        8.15      2.05 o 
   6  -2   3        0.51        0.85      2.71 o 
   7  -2   3      127.51      107.99     11.18 o 
  -7  -1   3       95.83      102.18      7.50 o 
  -6  -1   3       31.98       25.62      5.49 o 
  -5  -1   3      185.31      192.58      9.54 o 
  -4  -1   3        9.14       14.58      2.71 o 
  -3  -1   3        3.03        3.37      0.44 o 
  -2  -1   3      710.19      618.23      8.06 o 
   0  -1   3     1466.92     1494.95     25.89 o 
   1  -1   3      569.06      556.17     23.24 o 
   2  -1   3      392.85      341.18     15.80 o 
   3  -1   3       51.59       47.88      2.60 o 
   4  -1   3       41.43       37.80      2.60 o 
   5  -1   3       21.43       23.62      1.87 o 
   6  -1   3       10.93        6.55      5.10 o 
   7  -1   3      307.44      336.28     16.66 o 
  -7   0   3      226.94      243.50     11.90 o 
  -6   0   3      257.93      286.92      8.65 o 
  -5   0   3       12.49       11.83      6.85 o 
  -4   0   3      535.08      542.08     23.11 o 
  -3   0   3      134.36      139.11      4.44 o 
  -2   0   3     2814.28     3030.75     44.09 o 
   0   0   3      397.24      353.64      4.92 o 
   1   0   3     2619.42     2733.40     47.74 o 
   2   0   3     1336.72     1297.18     26.52 o 
   3   0   3       40.63       40.00      2.78 o 
   4   0   3        4.36        4.02      2.19 o 
   5   0   3      468.64      464.46     11.68 o 
   6   0   3        4.40        3.55      2.84 o 
  -7   1   3       60.11       53.15      4.40 o 
  -6   1   3        0.04        1.27      1.49 o 
  -5   1   3      351.41      388.19     13.54 o 
  -4   1   3       41.33       28.92      2.48 o 
  -3   1   3      271.16      232.68      3.63 o 
  -2   1   3      259.05      252.88      3.52 o 
   0   1   3      512.68      467.86      4.07 o 
   1   1   3      204.93      201.68      3.45 o 
   2   1   3      644.03      593.10     14.19 o 
   3   1   3      164.10      139.69      4.08 o 
   4   1   3      358.26      324.09     22.79 o 
   5   1   3      268.52      270.17      7.56 o 
   6   1   3       79.31       76.06      7.74 o 
  -7   2   3       25.94       22.82      4.28 o 
  -6   2   3      463.22      513.66     16.08 o 
  -5   2   3       21.35       21.88      0.98 o 
  -4   2   3     1170.10     1141.92      9.24 o 
  -3   2   3       90.96       80.33      1.91 o 
  -2   2   3      993.38      935.55     11.66 o 
  -1   2   3      864.70      816.53      7.91 o 
   0   2   3     1422.53     1393.47     15.14 o 
   1   2   3      728.63      720.33     10.08 o 
   2   2   3      143.19      129.84      4.29 o 
   3   2   3       16.53       16.40      1.55 o 
   4   2   3      533.99      553.39     16.05 o 
   5   2   3      234.40      242.85     12.37 o 
   6   2   3      113.39      121.86     10.40 o 
  -8   3   3      122.52      132.87      7.00 o 
  -7   3   3        1.59        1.33      3.42 o 
  -6   3   3      513.84      558.41     13.67 o 
  -5   3   3       59.29       57.94      2.47 o 
  -4   3   3       54.51       58.68      1.58 o 
  -3   3   3      235.96      218.46      3.74 o 
  -2   3   3       37.81       45.48      0.97 o 
  -1   3   3      119.65      107.31      2.20 o 
   0   3   3     1938.70     2040.99     26.98 o 
   1   3   3      431.63      445.03     12.45 o 
   2   3   3        4.34        4.24      3.12 o 
   3   3   3      186.23      194.16      9.02 o 
   4   3   3        4.78        2.43      2.48 o 
   5   3   3        6.77        9.83     10.62 o 
   6   3   3       22.94       21.66      5.74 o 
  -7   4   3       66.68       53.82      4.64 o 
  -6   4   3       35.75       32.09      3.35 o 
  -5   4   3      593.20      583.55     13.66 o 
  -4   4   3      199.45      202.38      2.90 o 
  -3   4   3      322.77      308.14      6.83 o 
  -2   4   3      281.92      259.59     11.12 o 
  -1   4   3      226.37      204.37     12.35 o 
   0   4   3       56.28       50.49      2.04 o 
   1   4   3     1314.44     1350.19     62.42 o 
   2   4   3       16.51       16.29      3.19 o 
   3   4   3      508.14      506.10     13.02 o 
   4   4   3       32.40       31.37      3.05 o 
   5   4   3        5.61        8.58      6.81 o 
  -7   5   3        0.48        0.96      1.96 o 
  -6   5   3        0.44        0.23      1.49 o 
  -5   5   3      431.48      430.30     10.50 o 
  -4   5   3        0.21        0.37      0.51 o 
  -3   5   3      130.15      154.10      6.82 o 
  -2   5   3     2628.27     2734.02     19.00 o 
  -1   5   3      208.35      197.27      3.83 o 
   0   5   3       35.02       34.13      2.13 o 
   1   5   3       65.25       63.61      4.84 o 
   2   5   3       13.55       17.93      3.72 o 
   3   5   3        2.15        1.76      1.90 o 
   4   5   3      214.73      221.09     10.35 o 
   5   5   3       35.41       37.79      5.60 o 
  -7   6   3      279.93      280.43      7.67 o 
  -6   6   3       60.87       63.33      3.79 o 
  -5   6   3      369.07      396.50     12.71 o 
  -4   6   3        0.65        0.77      0.62 o 
  -3   6   3      307.17      320.50     11.51 o 
  -2   6   3      109.14      101.97      2.48 o 
  -1   6   3     1163.12     1057.90     22.29 o 
   0   6   3      162.29      191.98      7.00 o 
   1   6   3       71.19       69.03      3.78 o 
   2   6   3        1.97        2.09      2.28 o 
   3   6   3      609.87      592.54     12.35 o 
   4   6   3       62.53       54.46      4.39 o 
  -6   7   3        9.69        9.51      2.88 o 
  -5   7   3        9.14        9.11      2.65 o 
  -4   7   3      168.01      180.52      4.16 o 
  -3   7   3       41.81       34.93      1.85 o 
  -2   7   3       66.96       71.66      2.38 o 
  -1   7   3      398.05      419.76     13.56 o 
   0   7   3      539.35      560.41     18.84 o 
   1   7   3        3.34        2.95      2.04 o 
   2   7   3      228.92      270.84      8.41 o 
   3   7   3       72.87       65.52      4.52 o 
   4   7   3       21.33       17.97      2.77 o 
  -6   8   3      379.50      380.99     20.04 o 
  -5   8   3       22.01       22.49      3.90 o 
  -4   8   3        9.29       10.45      2.74 o 
  -3   8   3      481.08      478.20     15.61 o 
  -2   8   3       35.58       36.00      3.35 o 
  -1   8   3      223.82      226.92      8.42 o 
   0   8   3       79.67       80.63      4.78 o 
   1   8   3       89.14       90.06      4.99 o 
   2   8   3      547.77      530.91     23.31 o 
   3   8   3        7.93       11.46      3.65 o 
  -6   9   3        2.97        3.87      5.92 o 
  -5   9   3       31.25       26.85      4.76 o 
  -4   9   3       33.58       30.99      3.33 o 
  -3   9   3      280.78      273.88     11.33 o 
  -2   9   3       16.66       18.07      5.13 o 
  -1   9   3      163.13      161.32      9.27 o 
   0   9   3      110.30      106.81      6.24 o 
   1   9   3       13.48       16.40      4.56 o 
   2   9   3       36.90       36.10      3.95 o 
   3   9   3       58.17       58.95      4.58 o 
  -6  10   3       43.88       41.74      6.21 o 
  -5  10   3       97.82       99.80     14.02 o 
  -4  10   3        0.06        0.84      1.66 o 
  -3  10   3       69.38       72.83      4.24 o 
  -2  10   3      110.82      115.15      6.62 o 
  -1  10   3        2.20        1.70      1.61 o 
   0  10   3       87.56       72.99      5.55 o 
   1  10   3        9.70        9.48      6.22 o 
   2  10   3        2.88        2.90      4.18 o 
  -5  11   3       47.76       49.41      6.55 o 
  -4  11   3       11.71        3.37      3.99 o 
  -3  11   3        5.94        7.82      6.53 o 
  -2  11   3       46.86       42.97      4.47 o 
  -1  11   3       34.33       36.46      4.08 o 
   0  11   3       12.16        6.48      5.61 o 
  -4  12   3       82.49       78.10      9.32 o 
  -3  12   3       23.53       21.66      5.19 o 
  -2  12   3        2.52        2.36      3.38 o 
  -1  12   3       28.39       27.93      4.05 o 
   1 -12   4       22.12       18.98      3.97 o 
   2 -12   4      222.54      235.80     20.00 o 
   3 -12   4        2.15        1.58      3.77 o 
  -2 -11   4        8.69        6.28      8.34 o 
  -1 -11   4       14.30       11.40     11.01 o 
   0 -11   4       98.00       97.64      8.85 o 
   1 -11   4       84.39       73.90      7.81 o 
   2 -11   4       55.07       42.93      6.33 o 
   3 -11   4       51.33       56.79      6.76 o 
   4 -11   4       50.31       46.71      6.63 o 
  -3 -10   4       36.81       36.21     18.74 o 
  -2 -10   4       38.83       38.53      5.50 o 
  -1 -10   4      220.49      211.23     20.13 o 
   0 -10   4       91.49       83.95      6.70 o 
   1 -10   4        3.19        1.47      2.98 o 
   2 -10   4        1.11        0.12      2.65 o 
   3 -10   4      105.05      100.00      8.04 o 
   4 -10   4       46.59       55.26      6.63 o 
   5 -10   4        4.10        2.01      4.27 o 
  -4  -9   4       20.93       20.11     12.85 o 
  -3  -9   4       17.49       16.98     17.96 o 
  -2  -9   4       33.15       38.83      5.52 o 
  -1  -9   4      154.72      157.82     14.90 o 
   0  -9   4        0.61        0.66      2.61 o 
   1  -9   4      527.83      517.38     23.90 o 
   2  -9   4      102.14       79.45      9.05 o 
   3  -9   4       33.77       39.22      6.45 o 
   4  -9   4       17.70       18.48      4.83 o 
   5  -9   4      109.69      105.01      8.42 o 
   6  -9   4       12.81       10.72     10.64 o 
  -4  -8   4       33.05       31.43     11.40 o 
  -3  -8   4        9.03       11.75      7.06 o 
  -2  -8   4      245.04      234.53     10.90 o 
  -1  -8   4     1628.56     1621.45     37.40 o 
   0  -8   4      153.20      175.85     10.88 o 
   1  -8   4     1003.77      985.12     32.41 o 
   2  -8   4       27.23       29.80      4.37 o 
   3  -8   4        3.52        3.37      4.95 o 
   4  -8   4      246.30      248.85     15.88 o 
   5  -8   4        8.82       10.52     13.15 o 
   6  -8   4        0.40        0.55      2.95 o 
  -5  -7   4       31.07       29.43      7.28 o 
  -4  -7   4       15.51        6.65      5.13 o 
  -3  -7   4       37.04       36.83      5.27 o 
  -2  -7   4       90.27       90.13      6.57 o 
  -1  -7   4      348.29      364.65     18.30 o 
   0  -7   4        2.06        1.97      1.99 o 
   1  -7   4      225.12      258.27     13.16 o 
   2  -7   4      176.87      181.75     12.26 o 
   3  -7   4       24.82       29.41      2.45 o 
   4  -7   4       55.09       55.18      6.62 o 
   5  -7   4        1.97        0.65      3.36 o 
   6  -7   4        0.54       -0.59      4.36 o 
  -5  -6   4       73.43       64.77      6.74 o 
  -4  -6   4       29.11       29.21      4.82 o 
  -3  -6   4      239.13      246.73     11.96 o 
  -2  -6   4       61.96       59.27      5.20 o 
  -1  -6   4      636.04      644.05     24.95 o 
   0  -6   4        3.69       23.55      3.24 o 
   1  -6   4       51.44       63.42      4.77 o 
   2  -6   4       99.02      117.72      7.86 o 
   3  -6   4        0.30        0.26      0.92 o 
   4  -6   4        3.30        3.42      3.99 o 
   5  -6   4       33.89       34.01      4.53 o 
   6  -6   4        1.94        1.37      2.94 o 
  -6  -5   4       88.63       90.98      9.89 o 
  -5  -5   4      126.41      131.71      9.25 o 
  -4  -5   4        1.51        1.08      2.09 o 
  -3  -5   4      217.98      230.17     13.54 o 
  -2  -5   4      104.14      104.28      6.87 o 
  -1  -5   4      212.80      222.73      7.85 o 
   0  -5   4     2747.69     2956.32     31.12 o 
   1  -5   4       67.95       70.21      7.29 o 
   2  -5   4      293.27      318.88     10.14 o 
   3  -5   4      713.98      602.13     20.37 o 
   4  -5   4       40.78       46.03      5.92 o 
   5  -5   4        0.93       -1.12      3.45 o 
   6  -5   4      295.36      266.21     16.17 o 
  -6  -4   4       25.61       27.64     13.94 o 
  -5  -4   4       12.37       11.86     12.23 o 
  -4  -4   4       83.41       88.07      3.40 o 
  -3  -4   4      649.75      637.62     33.05 o 
  -2  -4   4      341.58      343.93     12.26 o 
  -1  -4   4        4.68        4.62      2.78 o 
   0  -4   4       95.77      117.67      6.29 o 
   1  -4   4      304.15      277.85     10.35 o 
   2  -4   4       12.86       12.13      0.93 o 
   3  -4   4      393.91      471.10     19.22 o 
   4  -4   4       18.99       19.30      6.37 o 
   5  -4   4       65.24       51.07      6.06 o 
   6  -4   4      275.43      251.13     21.24 o 
  -7  -3   4        8.29        7.94      5.41 o 
  -6  -3   4       24.09       26.85      4.86 o 
  -5  -3   4      144.38      162.29     11.07 o 
  -4  -3   4       53.62       53.30      2.67 o 
  -3  -3   4       15.51       20.93      1.84 o 
  -2  -3   4      319.68      322.99     10.98 o 
  -1  -3   4       11.93       12.35      1.46 o 
   0  -3   4       23.98       27.70      2.05 o 
   1  -3   4      697.57      698.00     20.37 o 
   2  -3   4      638.02      708.17     13.94 o 
   3  -3   4      383.70      399.90     12.12 o 
   4  -3   4      188.24      190.46     11.95 o 
   5  -3   4       13.31       10.93      1.46 o 
   6  -3   4        6.33        8.87      8.67 o 
  -7  -2   4      194.84      203.35     14.69 o 
  -6  -2   4       72.52       70.61      6.63 o 
  -5  -2   4      225.99      259.10     12.73 o 
  -4  -2   4      305.62      280.19     13.05 o 
  -3  -2   4      192.29      230.00      4.26 o 
  -2  -2   4      706.48      713.11     14.32 o 
  -1  -2   4        0.58        0.57      1.13 o 
   0  -2   4        3.13        3.47      3.02 o 
   1  -2   4     1037.25     1025.02     18.23 o 
   2  -2   4       53.87       51.59      5.06 o 
   3  -2   4       28.02       25.41      1.33 o 
   4  -2   4      135.26      136.23      4.60 o 
   5  -2   4        3.98        7.09      1.79 o 
   6  -2   4        0.24        1.42      2.51 o 
  -7  -1   4       14.35       13.18      3.56 o 
  -6  -1   4      554.37      577.62     15.70 o 
  -5  -1   4       46.84       47.69      5.87 o 
  -4  -1   4      906.47      835.91     26.53 o 
  -3  -1   4      283.47      253.12      4.05 o 
  -2  -1   4      357.45      327.12      5.15 o 
  -1  -1   4     1044.94     1003.75     10.90 o 
   0  -1   4      790.93      726.45     14.15 o 
   1  -1   4      178.59      165.37      9.19 o 
   2  -1   4       90.10      130.15      4.03 o 
   3  -1   4       12.23       15.82      2.57 o 
   4  -1   4       39.47       39.26      2.75 o 
   5  -1   4      402.57      408.06      6.58 o 
   6  -1   4        1.28        0.27      4.27 o 
  -7   0   4       25.15       19.54      3.53 o 
  -6   0   4       15.72       19.05      4.12 o 
  -5   0   4      324.53      333.99     12.65 o 
  -4   0   4      906.84      852.71     13.63 o 
  -3   0   4      180.47      166.28      3.93 o 
  -2   0   4       18.23       15.46      0.81 o 
   0   0   4     2377.06     2431.16     28.13 o 
   1   0   4       48.50       53.71      1.47 o 
   2   0   4      238.89      231.53     18.37 o 
   3   0   4       75.24       75.38      3.22 o 
   4   0   4       27.40       30.27      4.09 o 
   5   0   4      312.99      313.11      8.27 o 
   6   0   4       27.19       24.78      5.08 o 
  -7   1   4        0.60        0.08      2.08 o 
  -6   1   4      425.09      430.31     11.72 o 
  -5   1   4        7.18        6.32      4.34 o 
  -4   1   4       73.08       89.59      2.11 o 
  -3   1   4       23.26       29.69      0.94 o 
  -2   1   4     1503.57     1520.94     19.70 o 
  -1   1   4      353.74      324.45      2.85 o 
   0   1   4      646.81      599.46     12.10 o 
   1   1   4      272.55      272.21      4.72 o 
   2   1   4        0.54        0.43      1.23 o 
   3   1   4       76.02       71.92      3.97 o 
   4   1   4     1679.11     1565.90     38.55 o 
   5   1   4       37.80       39.50      5.07 o 
   6   1   4       56.71       64.90      8.90 o 
  -7   2   4       93.06       83.81      5.12 o 
  -6   2   4      283.35      296.57      8.86 o 
  -5   2   4       56.06       50.16      1.50 o 
  -4   2   4      155.76      176.38      4.12 o 
  -3   2   4      943.75      890.43     10.14 o 
  -2   2   4       19.46       15.45      1.02 o 
  -1   2   4       51.75       47.73      1.33 o 
   0   2   4     1822.53     1911.58     17.94 o 
   1   2   4      126.00      165.55      3.62 o 
   2   2   4        2.69        3.31      2.19 o 
   3   2   4      187.07      183.14      9.14 o 
   4   2   4      168.59      169.80     15.71 o 
   5   2   4       80.98       76.44      8.69 o 
   6   2   4       44.70       39.07      6.52 o 
  -8   3   4       15.03       18.75      2.85 o 
  -7   3   4      128.71      144.86      7.62 o 
  -6   3   4       90.45       84.72      5.40 o 
  -5   3   4      773.11      717.10     15.93 o 
  -4   3   4       14.25       14.03      0.92 o 
  -3   3   4      479.53      447.13      8.39 o 
  -2   3   4      673.63      642.87     15.46 o 
  -1   3   4       18.36       21.00      0.89 o 
   0   3   4        1.26        0.58      0.99 o 
   1   3   4        0.08        2.51      2.77 o 
   2   3   4      298.99      305.36     10.47 o 
   3   3   4      708.28      674.40     15.23 o 
   4   3   4        9.30       10.23      2.97 o 
   5   3   4        5.48        5.00      4.38 o 
  -8   4   4        7.16        6.57      7.57 o 
  -7   4   4       61.42       65.21      5.08 o 
  -6   4   4        3.11        1.70      2.13 o 
  -5   4   4      121.02      114.90      2.65 o 
  -4   4   4       74.42       70.08      1.88 o 
  -3   4   4      131.55      141.18      4.20 o 
  -2   4   4        9.40       12.96      0.83 o 
  -1   4   4        0.11        0.24      0.46 o 
   0   4   4        0.79        2.57      1.54 o 
   1   4   4      439.43      440.16      8.27 o 
   2   4   4       47.45       40.13      3.31 o 
   3   4   4       28.83       29.60      2.74 o 
   4   4   4      388.16      388.41     18.43 o 
   5   4   4       46.41       56.18      6.63 o 
  -7   5   4      312.61      312.89     12.27 o 
  -6   5   4        0.09        0.37      0.54 o 
  -5   5   4      374.59      377.20      6.71 o 
  -4   5   4      177.44      175.93      4.10 o 
  -3   5   4       10.75        9.56      1.11 o 
  -2   5   4      310.02      283.52      3.47 o 
  -1   5   4      683.83      649.57     12.32 o 
   0   5   4       27.94       26.49      2.42 o 
   1   5   4        1.94        1.57      1.43 o 
   2   5   4       25.52       21.92      2.54 o 
   3   5   4        4.41        7.62      4.58 o 
   4   5   4      138.54      140.89      7.26 o 
   5   5   4       34.47       39.97      7.50 o 
  -7   6   4       89.68       94.67      7.74 o 
  -6   6   4      404.71      426.87      6.95 o 
  -5   6   4        9.99        9.08      2.20 o 
  -4   6   4      386.79      397.75     10.69 o 
  -3   6   4      735.57      705.43     14.44 o 
  -2   6   4       92.20       93.80      2.25 o 
  -1   6   4      143.65      149.23      4.90 o 
   0   6   4      116.29      110.24      5.46 o 
   1   6   4       20.23       18.77      3.00 o 
   2   6   4     1086.73     1045.78     27.25 o 
   3   6   4       17.74       14.84      3.05 o 
   4   6   4        0.96        1.23      1.82 o 
  -7   7   4        0.04        0.03      1.45 o 
  -6   7   4      136.77      122.26      7.23 o 
  -5   7   4      154.68      157.42      7.45 o 
  -4   7   4       43.79       43.61      1.78 o 
  -3   7   4      269.78      260.72      7.27 o 
  -2   7   4       91.10       89.99      2.56 o 
  -1   7   4      229.68      233.26      9.59 o 
   0   7   4      451.86      466.98     12.15 o 
   1   7   4      116.22      120.81      5.26 o 
   2   7   4       47.59       59.55      4.55 o 
   3   7   4       53.98       50.80      4.14 o 
   4   7   4        0.14        1.28      1.71 o 
  -6   8   4        2.44        1.07      2.70 o 
  -5   8   4      208.68      212.84     11.21 o 
  -4   8   4        0.93        0.43      0.75 o 
  -3   8   4      169.01      177.60      6.53 o 
  -2   8   4        0.65        0.73      1.37 o 
  -1   8   4      197.07      205.56      7.51 o 
   0   8   4       16.33       15.89      3.66 o 
   1   8   4       13.62       19.49      3.84 o 
   2   8   4       60.04       55.66      4.64 o 
   3   8   4      151.47      141.21     10.04 o 
  -6   9   4       16.07       18.18      4.18 o 
  -5   9   4      266.37      258.08     17.10 o 
  -4   9   4        0.14        0.34      1.10 o 
  -3   9   4      100.45       97.32      4.34 o 
  -2   9   4        3.31        2.31      1.74 o 
  -1   9   4      278.27      273.60      9.42 o 
   0   9   4       23.44       22.33      4.91 o 
   1   9   4        0.62        1.86      2.78 o 
   2   9   4       11.58        4.27      3.41 o 
  -6  10   4        9.58        9.29     14.15 o 
  -5  10   4      160.85      167.02     15.46 o 
  -4  10   4      214.77      205.93     14.44 o 
  -3  10   4        4.08        3.20      3.18 o 
  -2  10   4      104.42      103.90      5.01 o 
  -1  10   4      323.08      319.52     15.10 o 
   0  10   4        2.67        2.57      2.06 o 
   1  10   4      107.11      112.54      7.99 o 
  -5  11   4       10.88        8.24     12.21 o 
  -3  11   4        6.46        6.81      5.78 o 
  -2  11   4       30.89       30.64      3.11 o 
  -1  11   4       14.16       17.47      3.05 o 
   0  11   4       28.47       26.00      4.60 o 
  -3  12   4       22.62       16.94      5.42 o 
  -2  12   4      121.76      148.44     12.44 o 
   0 -12   5       36.21       37.80      6.45 o 
   1 -12   5        7.17        3.47      5.07 o 
   2 -12   5        5.04        3.79      4.95 o 
   3 -12   5        8.92        3.99      5.60 o 
  -2 -11   5       95.90       90.77     11.71 o 
  -1 -11   5       10.67       10.20      7.27 o 
   0 -11   5       81.40       96.26      8.62 o 
   1 -11   5       57.10       41.78      5.92 o 
   2 -11   5      169.40      141.95     10.89 o 
   3 -11   5        1.49        2.43      4.37 o 
   4 -11   5        0.43        0.43      2.90 o 
  -3 -10   5        9.02        3.90      4.77 o 
  -2 -10   5      140.93      146.90     15.96 o 
  -1 -10   5       45.91       48.02      7.10 o 
   0 -10   5       15.79       20.61      4.31 o 
   1 -10   5      190.10      175.42     12.90 o 
   2 -10   5       16.81        8.87      9.45 o 
   3 -10   5        0.12        0.56      2.15 o 
   4 -10   5       34.05       37.00      5.50 o 
   5 -10   5       30.30       34.53      6.59 o 
  -4  -9   5        9.29       13.20     10.96 o 
  -3  -9   5       10.22        9.46      7.69 o 
  -2  -9   5       20.13       24.41     11.64 o 
  -1  -9   5        1.70        3.08      4.91 o 
   0  -9   5        0.17        0.56      2.69 o 
   1  -9   5      270.33      296.72     12.42 o 
   2  -9   5        0.03        4.36      5.27 o 
   3  -9   5       90.42       83.53      7.13 o 
   4  -9   5       95.57       95.49      8.23 o 
   5  -9   5       30.74       31.11      5.62 o 
  -4  -8   5       47.82       40.50      5.55 o 
  -3  -8   5       25.54       23.60     18.78 o 
  -2  -8   5       94.67       96.98     10.14 o 
  -1  -8   5      558.12      625.98     22.42 o 
   0  -8   5      199.86      203.62     12.29 o 
   1  -8   5      102.23      112.16      8.68 o 
   2  -8   5      125.00      122.50      7.53 o 
   3  -8   5      493.83      529.83     16.79 o 
   4  -8   5      584.14      612.06     25.87 o 
   5  -8   5       85.54       78.27      7.53 o 
   6  -8   5        5.58        6.05     11.61 o 
  -5  -7   5       91.52       86.49     10.51 o 
  -4  -7   5        4.94       11.57      9.47 o 
  -3  -7   5      372.29      367.73     17.55 o 
  -2  -7   5      425.26      436.38     20.58 o 
  -1  -7   5      106.85      118.69      9.44 o 
   0  -7   5       22.98       25.89      4.63 o 
   1  -7   5       44.93       51.16      5.97 o 
   2  -7   5       84.60       89.24      8.15 o 
   3  -7   5      307.21      294.89     25.76 o 
   4  -7   5        7.76       10.55      8.18 o 
   5  -7   5      104.98      112.88      9.54 o 
   6  -7   5       92.18      114.98     12.91 o 
  -5  -6   5       15.50       15.21     10.23 o 
  -4  -6   5       11.41        9.48      6.04 o 
  -3  -6   5      327.04      323.71     21.92 o 
  -2  -6   5       20.22       23.30      4.40 o 
  -1  -6   5      182.59      203.43     10.82 o 
   0  -6   5       41.93       35.92      7.10 o 
   1  -6   5       12.98       13.06      2.89 o 
   2  -6   5       30.06       33.19      4.99 o 
   3  -6   5      429.11      426.29     37.63 o 
   4  -6   5        0.01        0.88      1.58 o 
   5  -6   5        6.36        7.39      4.08 o 
   6  -6   5      239.07      242.50     17.70 o 
  -6  -5   5       13.49       13.09      8.12 o 
  -5  -5   5        9.21       11.16      7.86 o 
  -4  -5   5      226.24      237.17     13.59 o 
  -3  -5   5       37.28       31.27      5.47 o 
  -2  -5   5      394.24      438.91     21.62 o 
  -1  -5   5        0.09        1.10      1.75 o 
   0  -5   5      575.20      584.75     14.54 o 
   1  -5   5      603.48      595.73     18.16 o 
   2  -5   5       24.41       23.40      3.30 o 
   3  -5   5      207.01      212.25     18.01 o 
   4  -5   5      120.99      133.87      8.65 o 
   5  -5   5        6.15       10.00      8.86 o 
   6  -5   5      169.54      164.55      6.69 o 
  -6  -4   5        1.93        1.90      4.29 o 
  -5  -4   5      277.37      266.47     12.47 o 
  -4  -4   5       79.01       81.13      7.30 o 
  -3  -4   5      153.77      173.38      6.17 o 
  -2  -4   5       58.65       56.29      4.16 o 
  -1  -4   5       59.16       53.83      5.60 o 
   0  -4   5      274.68      300.67      8.66 o 
   1  -4   5      186.08      200.92      7.56 o 
   2  -4   5        0.73        0.35      1.64 o 
   3  -4   5       11.02       12.89      9.56 o 
   4  -4   5      172.55      170.73     17.54 o 
   5  -4   5       99.65       85.27      6.69 o 
   6  -4   5       12.70       11.90      2.41 o 
  -7  -3   5       39.22       43.97      5.04 o 
  -6  -3   5       23.36       21.59      8.35 o 
  -5  -3   5      212.00      220.64     12.83 o 
  -4  -3   5      122.27      121.82      5.02 o 
  -3  -3   5      657.62      661.27     15.95 o 
  -2  -3   5      592.92      513.72     12.76 o 
  -1  -3   5        4.49        3.42      1.93 o 
   0  -3   5      368.86      331.00     11.48 o 
   1  -3   5      220.07      200.35     11.32 o 
   2  -3   5       55.18       59.45      5.51 o 
   3  -3   5        2.42        3.83      3.68 o 
   4  -3   5      100.82       99.23      5.55 o 
   5  -3   5      426.74      416.31     12.39 o 
   6  -3   5       18.82       13.26     18.72 o 
  -7  -2   5       65.66       69.59      5.22 o 
  -6  -2   5     1099.14     1212.32     91.07 o 
  -5  -2   5      242.98      251.05     11.45 o 
  -4  -2   5     1169.81     1081.29     16.88 o 
  -3  -2   5      129.35      135.78      5.68 o 
  -2  -2   5      661.50      590.40      7.08 o 
  -1  -2   5      338.69      319.16      7.16 o 
   0  -2   5      187.98      195.04     12.53 o 
   1  -2   5      168.26      163.92     14.18 o 
   2  -2   5     2797.44     2922.76     40.13 o 
   3  -2   5      205.26      191.68      6.70 o 
   4  -2   5      124.66      132.28      3.15 o 
   5  -2   5      100.58      112.03      6.69 o 
   6  -2   5       33.76       23.22      5.17 o 
  -7  -1   5       22.07       15.51     11.55 o 
  -6  -1   5       46.36       48.04      4.46 o 
  -5  -1   5       41.14       40.49      3.94 o 
  -4  -1   5      375.37      369.42     13.64 o 
  -3  -1   5       19.05       24.07      1.36 o 
  -2  -1   5      557.08      539.02     11.82 o 
  -1  -1   5     3014.83     3389.21     42.06 o 
   0  -1   5        2.71        1.46      0.73 o 
   1  -1   5       27.69       30.97      1.23 o 
   2  -1   5        6.64        3.10      1.58 o 
   3  -1   5      200.19      196.89      6.93 o 
   4  -1   5        5.34        5.37      3.65 o 
   5  -1   5      397.83      405.83     12.37 o 
   6  -1   5       30.07       30.22      7.82 o 
  -7   0   5        1.27        2.62      2.29 o 
  -6   0   5      835.86      838.97     51.85 o 
  -5   0   5       22.70       22.90      2.88 o 
  -4   0   5      241.42      245.82     10.90 o 
  -3   0   5       71.83       62.28      1.85 o 
  -2   0   5      177.01      159.51      3.07 o 
  -1   0   5        2.00        1.27      0.60 o 
   0   0   5     1695.85     1636.65     18.82 o 
   1   0   5      179.87      203.55      3.86 o 
   2   0   5       22.75       16.80      2.04 o 
   3   0   5      163.66      178.65      8.81 o 
   4   0   5        8.47        9.42      4.10 o 
   5   0   5      281.38      266.78     11.65 o 
   6   0   5        8.99        8.10     10.69 o 
  -7   1   5       54.55       51.46      4.12 o 
  -6   1   5      222.96      232.74      9.56 o 
  -5   1   5      254.90      263.07     10.80 o 
  -4   1   5      107.61      109.94      2.26 o 
  -3   1   5      566.04      550.18     10.59 o 
  -2   1   5     1600.92     1491.21     16.85 o 
  -1   1   5      179.71      197.60      6.99 o 
   0   1   5      364.33      360.92      6.63 o 
   1   1   5      127.23      111.60      3.20 o 
   2   1   5      137.94      139.82      5.82 o 
   3   1   5     1095.16     1048.08     32.27 o 
   4   1   5      143.50      146.25      6.29 o 
   5   1   5       20.48       20.85      2.81 o 
   6   1   5        5.83        5.31     10.70 o 
  -7   2   5        2.15        0.50      2.48 o 
  -6   2   5       11.44       10.12      2.60 o 
  -5   2   5      220.75      219.06      5.89 o 
  -4   2   5      334.59      320.86      6.18 o 
  -3   2   5       95.61      105.45      1.56 o 
  -2   2   5      987.13      949.45     25.99 o 
  -1   2   5       64.04       74.96      1.51 o 
   0   2   5      155.16      173.68      4.59 o 
   1   2   5     1547.98     1552.18     28.82 o 
   2   2   5      374.61      390.47     11.38 o 
   3   2   5      273.03      290.92     10.07 o 
   4   2   5      307.90      319.84     10.04 o 
   5   2   5        0.69        0.56      4.35 o 
  -8   3   5       29.62       27.61      8.54 o 
  -7   3   5      219.65      217.23     11.70 o 
  -6   3   5        0.22        0.20      0.53 o 
  -5   3   5       10.28       11.53      1.02 o 
  -4   3   5       50.23       45.94      1.34 o 
  -3   3   5      235.08      268.03     19.80 o 
  -2   3   5     1109.15     1071.98     51.69 o 
  -1   3   5      116.87       97.62      3.73 o 
   0   3   5       51.01       62.69      2.15 o 
   1   3   5       85.45       69.85      3.33 o 
   2   3   5       91.35       92.95      5.66 o 
   3   3   5      574.88      637.99     17.00 o 
   4   3   5      301.99      304.56      8.95 o 
   5   3   5      122.47      144.51     14.82 o 
  -7   4   5      323.51      326.21     12.55 o 
  -6   4   5        0.55        0.66      0.85 o 
  -5   4   5       44.93       48.28      2.21 o 
  -4   4   5      242.82      247.33      9.70 o 
  -3   4   5      127.80      133.92      5.59 o 
  -2   4   5       20.86       21.31      0.81 o 
  -1   4   5      310.05      289.86      4.56 o 
   0   4   5      902.75      951.48     24.15 o 
   1   4   5       45.98       43.22      2.86 o 
   2   4   5       56.15       57.04      4.28 o 
   3   4   5        0.13        0.34      1.76 o 
   4   4   5      106.47      109.80      5.56 o 
   5   4   5       22.18       21.15      5.06 o 
  -7   5   5      124.47      141.47     11.40 o 
  -6   5   5       28.21       29.31      2.46 o 
  -5   5   5       42.72       45.59      2.00 o 
  -4   5   5      184.83      193.53      4.78 o 
  -3   5   5       88.89      113.60      7.29 o 
  -2   5   5       25.25       22.40      1.04 o 
  -1   5   5       79.80       79.06      2.36 o 
   0   5   5      645.60      659.45     32.12 o 
   1   5   5       82.96       89.29      4.40 o 
   2   5   5      609.90      640.68     51.24 o 
   3   5   5       40.06       32.08      4.41 o 
   4   5   5       24.20       26.36      3.16 o 
  -7   6   5       60.35       66.02      7.11 o 
  -6   6   5      679.65      698.58     21.46 o 
  -5   6   5       25.22       24.79      2.09 o 
  -4   6   5       15.39       17.38      1.02 o 
  -3   6   5      236.95      228.71      7.45 o 
  -2   6   5       31.05       33.40      1.41 o 
  -1   6   5       46.55       47.61      2.29 o 
   0   6   5      312.88      329.23     11.87 o 
   1   6   5       75.33       78.10      4.14 o 
   2   6   5      501.46      512.81     16.80 o 
   3   6   5       70.94       81.89      4.99 o 
   4   6   5        8.90        8.68      7.62 o 
  -7   7   5        1.15        0.49      3.30 o 
  -6   7   5      377.86      381.50     28.85 o 
  -5   7   5       38.81       38.03      5.17 o 
  -4   7   5       50.76       53.88      2.18 o 
  -3   7   5      110.70      117.32      2.99 o 
  -2   7   5        5.80        4.79      2.47 o 
  -1   7   5      235.10      233.28      8.24 o 
   0   7   5      243.60      248.59      8.22 o 
   1   7   5       14.68       16.05      4.72 o 
   2   7   5        1.24        0.57      1.69 o 
   3   7   5       49.83       50.06      4.88 o 
  -6   8   5      104.38      104.59      8.86 o 
  -5   8   5      205.00      196.38     19.50 o 
  -4   8   5        2.39        1.52      1.64 o 
  -3   8   5       87.59       96.10      4.06 o 
  -2   8   5       94.56       93.45      6.09 o 
  -1   8   5     1088.87     1044.32     22.73 o 
   0   8   5      203.59      196.64      6.47 o 
   1   8   5      130.94      142.76      8.37 o 
   2   8   5        6.86        3.54      2.69 o 
   3   8   5        3.90        6.44      6.88 o 
  -6   9   5        1.05        1.07      2.36 o 
  -5   9   5       77.52       73.97      6.98 o 
  -4   9   5       34.49       33.05      6.21 o 
  -3   9   5      104.04      104.31      5.75 o 
  -2   9   5       75.89       80.47      5.90 o 
  -1   9   5       47.01       39.44      3.35 o 
   0   9   5       96.83       88.01      6.28 o 
   1   9   5       77.93       72.82      4.97 o 
   2   9   5        9.25       10.01      8.74 o 
  -6  10   5        2.00        3.39      4.32 o 
  -5  10   5       16.21       14.70     17.28 o 
  -4  10   5       13.03       15.41     15.17 o 
  -3  10   5      103.49       98.91     14.16 o 
  -2  10   5      127.18      122.78      7.99 o 
  -1  10   5       64.06       70.96      4.28 o 
   0  10   5       22.18       24.67      3.94 o 
   1  10   5       64.14       73.04      6.35 o 
  -5  11   5       26.81       14.62     18.87 o 
  -4  11   5      239.61      206.62     18.85 o 
  -3  11   5       34.83       29.40      5.36 o 
  -2  11   5        9.26        8.06     10.33 o 
  -1  11   5        7.63        8.15      8.44 o 
   1 -12   6       23.08       21.25      5.20 o 
   2 -12   6       43.88       48.88      6.81 o 
  -1 -11   6        8.66        7.46      7.14 o 
   0 -11   6        7.95        4.67      3.84 o 
   1 -11   6      370.41      322.56     21.08 o 
   2 -11   6       94.33       77.16      8.77 o 
   3 -11   6        5.15        3.97      6.31 o 
  -3 -10   6        1.91        1.95      5.11 o 
  -2 -10   6       10.79        4.21      7.31 o 
  -1 -10   6      351.60      358.12     24.62 o 
   0 -10   6        9.04        7.16      6.90 o 
   1 -10   6        3.39        5.78      5.91 o 
   2 -10   6      116.86      114.79     12.82 o 
   3 -10   6       46.83       45.45      6.33 o 
   4 -10   6       89.22       87.04      8.97 o 
  -4  -9   6       14.65       14.73     14.69 o 
  -3  -9   6       72.98       68.64     10.04 o 
  -2  -9   6       29.21       23.70     18.86 o 
  -1  -9   6        7.32        8.10      8.55 o 
   0  -9   6       26.16       21.84      5.22 o 
   1  -9   6      441.40      408.05     15.04 o 
   2  -9   6       98.45      103.52     10.60 o 
   3  -9   6       77.71       70.99      6.89 o 
   4  -9   6       49.89       60.24      8.28 o 
   5  -9   6       49.27       54.42      6.47 o 
  -4  -8   6       72.04       74.23      8.30 o 
  -3  -8   6       73.41       70.45      6.79 o 
  -2  -8   6     1283.05     1265.08     29.56 o 
  -1  -8   6      127.37      135.03      8.98 o 
   0  -8   6        5.14        6.94      5.83 o 
   1  -8   6       37.69       36.43      4.94 o 
   2  -8   6       57.80       56.86      6.10 o 
   3  -8   6        0.33        1.40      3.60 o 
   4  -8   6        5.72        6.69      5.64 o 
   5  -8   6       13.31       14.28     14.44 o 
  -5  -7   6      250.81      236.27     19.97 o 
  -4  -7   6       35.68       38.60      6.90 o 
  -3  -7   6      369.16      375.47     16.16 o 
  -2  -7   6       81.58       89.16      7.64 o 
  -1  -7   6        3.74        4.37      5.70 o 
   0  -7   6      108.24      109.47     14.27 o 
   1  -7   6      182.66      171.65      9.24 o 
   2  -7   6       66.23       66.57      7.21 o 
   3  -7   6     1671.53     1619.57     34.65 o 
   4  -7   6       25.80       29.67      5.76 o 
   5  -7   6        0.37       -0.17      3.61 o 
   6  -7   6      197.74      197.89     12.24 o 
  -5  -6   6       80.53       80.24     11.68 o 
  -4  -6   6       45.39       44.90      5.19 o 
  -3  -6   6      140.03      150.86      9.95 o 
  -2  -6   6        3.14        3.36      3.12 o 
  -1  -6   6       67.53       68.39      5.71 o 
   0  -6   6       55.77       73.02      7.17 o 
   1  -6   6      234.57      248.39     12.44 o 
   2  -6   6        0.90        0.78      1.55 o 
   3  -6   6      273.29      303.08     15.07 o 
   4  -6   6       44.87       49.64      6.58 o 
   5  -6   6        1.98        2.79      4.21 o 
   6  -6   6      132.10      129.18     13.10 o 
  -6  -5   6        3.64        1.39      3.71 o 
  -5  -5   6      188.40      177.46     14.98 o 
  -4  -5   6       35.00       32.27      4.37 o 
  -3  -5   6        9.71        8.41      5.35 o 
  -2  -5   6        0.09        1.15      2.69 o 
  -1  -5   6      401.24      402.80     17.55 o 
   0  -5   6      325.16      375.65     10.63 o 
   1  -5   6      356.69      377.95     21.05 o 
   2  -5   6        3.18        3.14      1.66 o 
   3  -5   6       51.88       57.63      6.34 o 
   4  -5   6      117.48      115.22      8.23 o 
   5  -5   6        1.79        1.30      2.65 o 
   6  -5   6       26.95       23.42      4.48 o 
  -6  -4   6       69.35       64.13     21.19 o 
  -5  -4   6      305.20      329.62     17.80 o 
  -4  -4   6      142.41      151.64      8.81 o 
  -3  -4   6      533.84      562.23     31.06 o 
  -2  -4   6       81.63       78.03      4.77 o 
  -1  -4   6      129.30      116.88      5.34 o 
   0  -4   6       43.23       45.32      3.95 o 
   1  -4   6      606.67      585.51      7.90 o 
   2  -4   6       81.98       91.57      6.58 o 
   3  -4   6        3.08        3.37      2.79 o 
   4  -4   6      166.46      159.68     10.38 o 
   5  -4   6       24.28       15.37      3.50 o 
   6  -4   6       14.18        9.38     12.46 o 
  -7  -3   6       31.22       31.50      4.56 o 
  -6  -3   6      187.55      180.41      9.37 o 
  -5  -3   6       56.31       55.33      3.46 o 
  -4  -3   6      425.60      428.29     15.30 o 
  -3  -3   6        9.10       16.51      2.95 o 
  -2  -3   6       76.89       72.13      4.36 o 
  -1  -3   6      572.23      566.86     11.35 o 
   0  -3   6      346.37      307.85     23.82 o 
   1  -3   6        0.56        0.25      0.90 o 
   2  -3   6        0.20        4.17      3.57 o 
   4  -3   6      149.15      146.34      6.31 o 
   5  -3   6      246.69      232.74     11.50 o 
   6  -3   6        7.12        6.08      4.84 o 
  -7  -2   6       50.27       43.34      4.26 o 
  -6  -2   6      198.75      202.47     12.36 o 
  -5  -2   6        2.88        3.92      1.77 o 
  -4  -2   6      279.67      285.14     12.72 o 
  -3  -2   6        2.33        0.39      1.25 o 
  -2  -2   6      967.96      966.21     10.74 o 
  -1  -2   6     1849.38     1890.80     15.47 o 
   0  -2   6      426.42      367.71      6.18 o 
   1  -2   6        4.42        4.05      1.80 o 
   2  -2   6      277.96      300.99     12.42 o 
   3  -2   6      239.48      248.94     16.70 o 
   4  -2   6      222.32      229.85      8.67 o 
   5  -2   6      256.69      264.65     13.87 o 
   6  -2   6       42.29       47.23      7.46 o 
  -7  -1   6      249.35      235.89     13.01 o 
  -6  -1   6     1101.39     1057.08     22.24 o 
  -5  -1   6       88.42       85.87      1.69 o 
  -4  -1   6        1.11        1.19      1.05 o 
  -3  -1   6       22.80       29.14      1.59 o 
  -2  -1   6      901.19      859.17     17.02 o 
  -1  -1   6      646.98      618.23     17.61 o 
   0  -1   6     1160.37     1095.34     16.76 o 
   1  -1   6       55.10       51.82      2.18 o 
   2  -1   6       45.11       45.99      1.65 o 
   3  -1   6       74.28       70.26      2.20 o 
   4  -1   6      112.56      114.65      5.31 o 
   5  -1   6       52.94       53.86      4.37 o 
   6  -1   6       17.59       20.23      5.48 o 
  -7   0   6       78.57       75.44      6.74 o 
  -6   0   6      220.77      212.34      6.94 o 
  -5   0   6      167.48      172.07      4.50 o 
  -4   0   6      130.57      144.90      4.41 o 
  -3   0   6      381.41      395.03      8.54 o 
  -2   0   6      195.73      245.27      5.14 o 
  -1   0   6      441.69      446.17      9.48 o 
   0   0   6      382.85      375.93      5.47 o 
   1   0   6      321.61      311.13      5.94 o 
   2   0   6       25.28       25.89      1.68 o 
   3   0   6     1125.71     1090.63     34.62 o 
   4   0   6        0.04        1.51      2.16 o 
   5   0   6        1.48        1.82      2.15 o 
   6   0   6        6.31        4.46      7.45 o 
  -7   1   6       30.42       44.20      4.06 o 
  -6   1   6        0.68        0.98      1.40 o 
  -5   1   6      188.20      195.54      4.65 o 
  -4   1   6      130.63      124.79      3.63 o 
  -3   1   6       87.64       97.84      1.88 o 
  -2   1   6        2.38        0.21      0.61 o 
  -1   1   6       10.31        9.72      0.75 o 
   0   1   6      863.73      833.08     10.89 o 
   1   1   6      890.02      847.28      8.01 o 
   2   1   6      229.98      238.70      8.29 o 
   3   1   6      828.40      849.23     32.48 o 
   4   1   6       10.24        8.14      3.97 o 
   5   1   6       38.93       37.94      3.46 o 
  -7   2   6       69.62       70.35      6.05 o 
  -6   2   6       70.43       67.48      3.96 o 
  -5   2   6      451.57      459.00      6.65 o 
  -4   2   6       74.82       65.38      1.67 o 
  -3   2   6       36.18       41.39      1.49 o 
  -2   2   6     1115.98     1098.22     17.78 o 
  -1   2   6      492.63      424.35      4.85 o 
   0   2   6       48.77       53.01      2.08 o 
   1   2   6      428.74      435.73     11.46 o 
   2   2   6       27.67       26.50      2.51 o 
   3   2   6      142.22      148.57      7.03 o 
   4   2   6      161.73      157.42      9.49 o 
   5   2   6       49.15       53.46      8.06 o 
  -7   3   6      100.95       96.52      5.55 o 
  -6   3   6       21.96       24.50      1.72 o 
  -5   3   6       87.20       86.37      2.33 o 
  -4   3   6      173.57      165.78      4.12 o 
  -3   3   6        9.99        8.42      1.91 o 
  -2   3   6       12.02       11.90      1.88 o 
  -1   3   6      953.81      904.98     14.62 o 
   0   3   6      901.61      870.75     32.89 o 
   1   3   6      208.80      223.16      7.60 o 
   2   3   6      213.70      224.40      7.23 o 
   3   3   6      198.75      210.78     10.16 o 
   4   3   6       20.88       14.46      9.54 o 
   5   3   6        7.47        5.56      4.10 o 
  -7   4   6       73.03       85.71      8.79 o 
  -6   4   6       72.28       70.92      2.71 o 
  -5   4   6       29.49       27.14      1.89 o 
  -4   4   6      248.25      273.68     17.30 o 
  -3   4   6     1481.91     1397.68     65.86 o 
  -2   4   6        1.79        2.74      4.78 o 
  -1   4   6      103.14      100.52      2.44 o 
   0   4   6      148.20      149.72      6.67 o 
   1   4   6       70.98       84.03      4.05 o 
   2   4   6      689.92      724.41     17.47 o 
   3   4   6       20.31       17.61      9.31 o 
   4   4   6        0.20        0.73      1.85 o 
  -7   5   6       13.01       12.15     15.43 o 
  -6   5   6       12.02        9.87      6.81 o 
  -5   5   6       47.08       47.39      1.73 o 
  -4   5   6        6.32        6.95      4.25 o 
  -3   5   6      181.52      192.88     10.86 o 
  -2   5   6       68.45       69.65      1.52 o 
  -1   5   6       34.04       33.17      1.70 o 
   0   5   6      279.61      273.65     10.07 o 
   1   5   6       27.40       29.64      7.02 o 
   2   5   6        3.34        2.52      2.42 o 
   3   5   6      175.25      180.70     10.29 o 
   4   5   6       47.09       42.59      3.85 o 
  -7   6   6       25.60       28.30      4.88 o 
  -6   6   6       80.55       68.38      4.56 o 
  -5   6   6      249.73      264.37      8.18 o 
  -3   6   6        2.10       -0.08      3.60 o 
  -2   6   6       39.53       37.51      1.79 o 
  -1   6   6        0.01        0.36      0.88 o 
   0   6   6      260.08      276.97     12.38 o 
   1   6   6        6.92        9.15      6.41 o 
   2   6   6       56.72       54.24      5.50 o 
   3   6   6       32.41       34.71      3.77 o 
  -7   7   6       30.80       29.78      5.21 o 
  -6   7   6      305.68      300.85     22.80 o 
  -5   7   6      311.00      300.80     15.96 o 
  -4   7   6       14.97       16.30      6.25 o 
  -3   7   6       22.32       22.20      1.29 o 
  -2   7   6       73.75       69.68      3.85 o 
  -1   7   6       94.34       94.67      6.17 o 
   0   7   6      234.41      240.72      7.01 o 
   1   7   6        4.42        7.11      5.44 o 
   2   7   6      111.02       85.83      5.65 o 
   3   7   6       11.24        8.68      8.70 o 
  -6   8   6        8.99        5.93      7.67 o 
  -5   8   6       31.03       33.52     11.00 o 
  -4   8   6       25.21       28.34      5.37 o 
  -3   8   6      370.21      383.82      7.87 o 
  -2   8   6      636.56      597.24     49.12 o 
  -1   8   6      989.47      981.84     53.65 o 
   0   8   6       25.90       26.76      2.88 o 
   1   8   6       49.00       46.54      5.69 o 
   2   8   6       62.09       63.42      4.72 o 
  -6   9   6       17.95       10.41     15.24 o 
  -5   9   6        2.05        2.56      3.35 o 
  -4   9   6        8.23        7.85      7.95 o 
  -3   9   6      152.97      161.09     12.89 o 
  -2   9   6       45.44       45.09      2.95 o 
  -1   9   6       90.90       93.03      4.52 o 
   0   9   6       15.86       17.96      2.93 o 
   1   9   6        1.41        2.43      2.78 o 
  -5  10   6        5.37        2.99      8.40 o 
  -4  10   6      108.01      104.60      9.06 o 
  -3  10   6       11.90        9.56     10.28 o 
  -2  10   6       16.33       11.75     15.03 o 
  -1  10   6       61.54       64.16      5.15 o 
   0  10   6       48.47       44.59      4.29 o 
  -4  11   6        0.23        0.17      2.07 o 
  -3  11   6      146.29      143.08     15.39 o 
  -2  11   6        9.41       13.74     13.54 o 
  -1  11   6      119.75      120.03     12.04 o 
  -1 -11   7       67.32       74.99      7.68 o 
   0 -11   7       52.29       48.34      6.24 o 
   1 -11   7        7.91       10.13      8.40 o 
   2 -11   7       54.94       59.83      7.48 o 
   3 -11   7        6.92        4.72      8.32 o 
  -2 -10   7       21.63       19.57     18.76 o 
  -1 -10   7       14.00       12.23     13.54 o 
   0 -10   7        0.67        1.36      2.73 o 
   1 -10   7        9.53       10.30     12.09 o 
   2 -10   7      161.79      157.48     11.66 o 
   3 -10   7       20.08       24.51      5.58 o 
   4 -10   7        7.03        5.60      7.57 o 
  -3  -9   7       69.33       67.94      8.17 o 
  -2  -9   7      723.46      750.74     48.36 o 
  -1  -9   7        0.53        1.10      2.12 o 
   0  -9   7       61.61       56.67      6.23 o 
   1  -9   7       67.99       63.50      6.74 o 
   2  -9   7      126.30      133.46      9.71 o 
   3  -9   7       11.40       11.77     12.84 o 
   4  -9   7        2.63        1.45      6.69 o 
  -4  -8   7       26.25       29.13      6.15 o 
  -3  -8   7      117.08      119.27     11.97 o 
  -2  -8   7        9.99        9.88     13.09 o 
  -1  -8   7        3.86        5.94      6.68 o 
   0  -8   7      148.35      165.03     10.38 o 
   1  -8   7      119.81      122.02      8.37 o 
   2  -8   7       98.96      100.28      8.92 o 
   3  -8   7      121.40      126.00      9.66 o 
   4  -8   7        0.07        1.31      3.20 o 
   5  -8   7        0.08       -0.13      4.13 o 
  -5  -7   7        0.71        1.21      2.10 o 
  -4  -7   7       37.02       38.71      8.70 o 
  -3  -7   7      127.71      129.34      9.36 o 
  -2  -7   7       47.34       49.75      7.69 o 
  -1  -7   7      344.68      345.18     14.52 o 
   0  -7   7      187.94      208.71     14.27 o 
   1  -7   7      319.18      372.28     15.50 o 
   2  -7   7        3.00        0.59      5.89 o 
   3  -7   7       26.76       26.84      6.03 o 
   4  -7   7       92.73       92.47      8.20 o 
   5  -7   7       37.13       27.20      5.55 o 
  -5  -6   7      708.25      729.92     20.44 o 
  -4  -6   7       39.33       29.90      6.56 o 
  -3  -6   7        0.61        0.67      2.78 o 
  -2  -6   7        0.61        0.46      3.23 o 
  -1  -6   7      334.48      360.66     23.85 o 
   0  -6   7      415.09      463.10     22.80 o 
   1  -6   7      308.96      329.95     17.66 o 
   2  -6   7       41.01       40.33      5.32 o 
   3  -6   7      291.01      323.65     15.15 o 
   4  -6   7       85.95       90.44      8.00 o 
   5  -6   7       49.89       53.29      9.57 o 
  -6  -5   7      102.03      100.39     10.55 o 
  -5  -5   7       40.98       41.11     23.90 o 
  -4  -5   7       53.85       52.55      5.38 o 
  -3  -5   7        3.45        6.35      4.54 o 
  -2  -5   7      171.26      188.02     11.23 o 
  -1  -5   7      129.35      139.06      9.07 o 
   0  -5   7      305.87      343.07     17.70 o 
   1  -5   7      286.57      300.46     14.46 o 
   2  -5   7      239.13      220.27     13.43 o 
   3  -5   7       26.38       25.72      4.42 o 
   4  -5   7      213.82      208.18     11.47 o 
   5  -5   7       58.38       54.78      4.95 o 
  -6  -4   7       20.41       26.72      3.55 o 
  -5  -4   7      132.65      129.84      8.09 o 
  -4  -4   7      295.62      328.22     18.20 o 
  -3  -4   7      367.73      397.88     25.27 o 
  -2  -4   7       31.51       41.04      8.68 o 
  -1  -4   7        6.43        4.24      3.40 o 
   0  -4   7       38.54       36.42      2.30 o 
   1  -4   7       43.02       45.87      3.44 o 
   2  -4   7      348.14      378.24     19.54 o 
   3  -4   7      111.66      114.87      7.76 o 
   4  -4   7      167.71      163.93      6.78 o 
   5  -4   7        7.54       13.86      6.00 o 
  -6  -3   7      114.84      121.39      8.41 o 
  -5  -3   7        4.36        3.73      2.10 o 
  -4  -3   7      147.27      151.43      5.64 o 
  -3  -3   7       45.91       47.74      7.53 o 
  -2  -3   7      605.00      618.36     30.40 o 
  -1  -3   7     1018.45     1037.24     55.63 o 
   0  -3   7      206.74      200.23      5.96 o 
   1  -3   7       19.98       20.35      1.46 o 
   2  -3   7      104.40       95.48      6.90 o 
   3  -3   7        4.30        5.12      4.01 o 
   4  -3   7        4.63        7.01      5.20 o 
   5  -3   7       77.05       77.18      4.71 o 
  -7  -2   7      176.43      178.61     12.38 o 
  -6  -2   7      165.21      149.25     10.20 o 
  -5  -2   7       10.05        9.17      1.33 o 
  -4  -2   7        8.50        9.07      3.34 o 
  -3  -2   7      336.11      351.70     19.70 o 
  -2  -2   7      491.37      466.09     14.75 o 
  -1  -2   7        0.38        0.49      1.04 o 
   0  -2   7      773.93      732.93     26.75 o 
   1  -2   7      558.26      590.27     13.48 o 
   2  -2   7        8.69       13.38      2.69 o 
   3  -2   7       56.02       51.71      3.96 o 
   4  -2   7       80.49       85.84      5.73 o 
   5  -2   7        2.69        1.94      2.31 o 
  -7  -1   7       22.65       15.38      3.69 o 
  -6  -1   7        3.94        4.76      3.14 o 
  -5  -1   7       47.58       46.07      2.18 o 
  -4  -1   7      176.50      176.40      6.87 o 
  -3  -1   7      447.32      456.05      6.57 o 
  -2  -1   7     1981.17     1910.74     27.52 o 
  -1  -1   7      386.70      381.81     12.24 o 
   0  -1   7       40.39       37.83      1.76 o 
   1  -1   7      323.43      330.85      5.46 o 
   2  -1   7       75.48       71.22      2.68 o 
   3  -1   7      634.30      593.47     20.79 o 
   4  -1   7       39.79       35.20      3.41 o 
   5  -1   7       26.93       19.37      3.86 o 
  -7   0   7      189.87      210.18     10.08 o 
  -6   0   7       23.45       23.00      2.67 o 
  -5   0   7       20.96       21.48      1.57 o 
  -4   0   7      270.20      294.41      6.26 o 
  -3   0   7      154.67      160.59      3.79 o 
  -2   0   7     4777.26     5302.06     56.77 o 
  -1   0   7       15.19       17.21      1.25 o 
   0   0   7        9.16       14.88      1.19 o 
   1   0   7     1297.72     1243.86     11.57 o 
   2   0   7      110.25      111.81      4.24 o 
   3   0   7        0.62        0.60      1.10 o 
   4   0   7      165.09      172.74      6.51 o 
   5   0   7      111.19      107.58      5.84 o 
  -7   1   7       14.14       13.08      3.11 o 
  -6   1   7       28.86       29.32      4.06 o 
  -5   1   7      170.80      180.33      4.83 o 
  -4   1   7      368.41      349.32     12.16 o 
  -3   1   7      141.45      157.83      2.69 o 
  -2   1   7     1131.52     1122.51      7.53 o 
  -1   1   7        7.52        6.47      0.89 o 
   0   1   7        5.61        7.66      2.79 o 
   1   1   7      316.59      319.95      8.25 o 
   2   1   7       14.40       13.16      5.17 o 
   3   1   7     1426.42     1341.38     34.79 o 
   4   1   7      121.42      121.93      5.72 o 
   5   1   7      334.87      337.07     20.43 o 
  -7   2   7       64.61       64.03      4.65 o 
  -6   2   7       88.40       85.01      5.96 o 
  -5   2   7       99.83      105.58      2.63 o 
  -4   2   7      758.21      706.53     15.38 o 
  -3   2   7       24.50       20.93      0.96 o 
  -2   2   7      200.17      162.41      6.90 o 
  -1   2   7      441.52      417.80      4.79 o 
   0   2   7       59.02       73.37      3.60 o 
   1   2   7      186.82      192.13      7.50 o 
   2   2   7       35.13       33.04      3.44 o 
   3   2   7      438.70      447.56     15.06 o 
   4   2   7       39.71       42.36      4.07 o 
   5   2   7      140.15      132.78     13.71 o 
  -7   3   7       44.51       50.64      7.30 o 
  -6   3   7      220.94      220.20      5.56 o 
  -5   3   7        9.31        9.02      1.08 o 
  -4   3   7      118.00      118.35      6.17 o 
  -3   3   7       19.06       15.97      2.10 o 
  -2   3   7      155.66      146.54      7.07 o 
  -1   3   7      224.31      218.37      6.14 o 
   0   3   7      753.18      747.64     19.54 o 
   1   3   7        2.64        2.80      2.69 o 
   2   3   7      327.82      318.34     12.34 o 
   3   3   7        2.78        2.41      2.52 o 
   4   3   7        7.76        4.19      4.29 o 
  -7   4   7        1.44        1.78      4.14 o 
  -6   4   7      181.81      184.06      6.90 o 
  -5   4   7      170.64      184.34      6.95 o 
  -4   4   7        2.87        3.03      2.58 o 
  -3   4   7       27.68       28.58      2.84 o 
  -2   4   7      276.71      257.80     21.54 o 
  -1   4   7        0.26        0.40      0.60 o 
   0   4   7      681.38      670.03     22.43 o 
   1   4   7       21.28       16.14      2.95 o 
   2   4   7        3.30        3.05      2.53 o 
   3   4   7      187.99      188.42     10.19 o 
   4   4   7       39.66       34.47      6.12 o 
  -7   5   7       46.25       42.37      6.16 o 
  -6   5   7      252.78      260.54     11.93 o 
  -5   5   7      184.80      184.32      6.34 o 
  -4   5   7        0.90        0.38      1.54 o 
  -3   5   7     1190.30     1113.61     50.62 o 
  -2   5   7       22.57       24.24      0.90 o 
  -1   5   7       20.53       19.97      1.68 o 
   0   5   7       44.74       46.44      4.17 o 
   1   5   7       20.16       23.36      3.69 o 
   2   5   7        0.43        0.97      1.93 o 
   3   5   7       21.04       22.40      3.69 o 
  -7   6   7       38.99       34.91      5.58 o 
  -6   6   7      365.43      360.91     17.98 o 
  -5   6   7      221.95      226.43      8.35 o 
  -4   6   7      109.10      110.47     11.21 o 
  -3   6   7       31.06       32.65      4.97 o 
  -2   6   7      340.76      317.40     30.74 o 
  -1   6   7      148.30      161.89      5.45 o 
   0   6   7      257.92      251.02      8.77 o 
   1   6   7        6.23        6.97      5.95 o 
   2   6   7      290.50      282.24     14.44 o 
   3   6   7        0.68        0.85      1.36 o 
  -7   7   7        0.04        0.65      2.34 o 
  -6   7   7       26.78       23.21      4.04 o 
  -5   7   7       21.29       14.99     10.67 o 
  -4   7   7        0.84        1.91      3.89 o 
  -3   7   7      303.95      331.27     22.49 o 
  -2   7   7      586.15      582.22     38.47 o 
  -1   7   7       51.91       48.66      3.26 o 
   0   7   7       38.62       39.31      4.07 o 
   1   7   7       16.87       11.39      9.68 o 
   2   7   7      129.75      121.16      6.00 o 
  -6   8   7        0.40        0.62      4.23 o 
  -4   8   7      143.35      142.45     11.82 o 
  -3   8   7       10.22       10.08     10.34 o 
  -2   8   7      535.71      525.64     17.12 o 
  -1   8   7       45.77       37.18      6.41 o 
   0   8   7       92.76       99.64      5.36 o 
   1   8   7       39.41       32.94      3.78 o 
   2   8   7      141.93      142.01      9.63 o 
  -6   9   7      100.32       98.81     11.33 o 
  -5   9   7       68.50       56.25     12.92 o 
  -4   9   7      485.78      508.26     27.40 o 
  -3   9   7        5.31        3.33      8.22 o 
  -2   9   7       64.35       68.19      9.12 o 
  -1   9   7        1.67        1.38      2.53 o 
   0   9   7        9.45        6.77      5.36 o 
   1   9   7        9.81        9.00      9.14 o 
  -5  10   7       38.51       41.10      6.73 o 
  -4  10   7        1.07        0.61      2.51 o 
  -3  10   7      266.87      289.44     15.67 o 
  -2  10   7       42.66       35.84     16.96 o 
  -1  10   7       51.07       46.59     21.97 o 
  -1 -11   8       29.65       31.56      6.27 o 
   0 -11   8       18.53       17.45     17.89 o 
   1 -11   8      155.26      133.66     13.68 o 
   2 -11   8       28.23       35.59     12.55 o 
  -2 -10   8       84.53       84.13     10.64 o 
  -1 -10   8       53.54       49.64      7.94 o 
   0 -10   8       29.81       30.52      5.49 o 
   1 -10   8       11.83        7.56     10.10 o 
   2 -10   8       79.77       73.80      8.06 o 
   3 -10   8       21.54       23.93      4.99 o 
  -3  -9   8      156.37      158.74     14.49 o 
  -2  -9   8       16.19       21.87     15.45 o 
  -1  -9   8        1.36        1.26      4.62 o 
   0  -9   8      107.31      101.71     17.34 o 
   1  -9   8       19.96       20.24      5.02 o 
   2  -9   8        2.14        2.75      5.27 o 
   3  -9   8       85.01       76.92      7.39 o 
   4  -9   8       85.63       80.50      9.61 o 
  -4  -8   8        6.04        5.75      6.77 o 
  -3  -8   8       27.42       23.24     18.98 o 
  -2  -8   8      284.13      325.37     21.36 o 
  -1  -8   8      257.54      253.96     11.69 o 
   0  -8   8      157.41      160.51     12.44 o 
   1  -8   8        5.56        6.75      4.79 o 
   2  -8   8        0.00        0.57      2.90 o 
   3  -8   8       83.28       80.74      8.38 o 
   4  -8   8       61.86       70.09     12.06 o 
  -5  -7   8      127.68      125.49     16.32 o 
  -4  -7   8        8.56        4.25      5.37 o 
  -3  -7   8      176.69      167.63     12.29 o 
  -2  -7   8       10.77       12.90      9.76 o 
  -1  -7   8      290.64      306.90     18.84 o 
   0  -7   8        1.30        1.14      4.37 o 
   1  -7   8       81.16       84.94      7.19 o 
   2  -7   8      106.86      107.38      8.18 o 
   3  -7   8      417.75      448.40     39.69 o 
   4  -7   8       17.65       20.53      4.85 o 
   5  -7   8       38.41       37.56      6.23 o 
  -5  -6   8        4.91        5.23      6.43 o 
  -4  -6   8       86.63       95.25      9.97 o 
  -3  -6   8       37.63       31.93      5.35 o 
  -2  -6   8      427.86      445.46     18.91 o 
  -1  -6   8      102.85      103.64      8.16 o 
   0  -6   8       36.23       32.83      4.81 o 
   1  -6   8        7.90        6.27     10.48 o 
   2  -6   8       19.46       19.33      2.70 o 
   3  -6   8       60.02       62.23      7.65 o 
   4  -6   8      172.26      176.69     13.35 o 
   5  -6   8        8.86        8.34      6.66 o 
  -6  -5   8       39.51       46.88      4.73 o 
  -5  -5   8      159.90      164.94     11.94 o 
  -4  -5   8      124.67      132.60     11.76 o 
  -3  -5   8      184.14      172.73      9.09 o 
  -2  -5   8       22.61       23.43      3.92 o 
  -1  -5   8     1202.79     1113.32     49.92 o 
   0  -5   8       15.19       15.68      4.32 o 
   1  -5   8       73.62       79.01      3.88 o 
   2  -5   8      879.08      855.52     41.67 o 
   3  -5   8      279.04      299.07     22.87 o 
   4  -5   8       13.02       10.91      8.17 o 
   5  -5   8       79.28       79.58      5.75 o 
  -6  -4   8       90.68       93.01      5.96 o 
  -5  -4   8        0.11        0.70      0.82 o 
  -4  -4   8      212.35      239.20      9.84 o 
  -3  -4   8       10.56        9.61      6.92 o 
  -2  -4   8      158.06      164.77     12.45 o 
  -1  -4   8        0.47        0.39      1.58 o 
   0  -4   8       16.81       15.12      2.95 o 
   1  -4   8        2.72        2.75      1.71 o 
   2  -4   8       20.86       17.53      4.54 o 
   3  -4   8       13.27       13.25     11.67 o 
   4  -4   8      499.23      510.43     20.82 o 
   5  -4   8      200.73      190.65     10.38 o 
  -6  -3   8      230.19      230.32      9.24 o 
  -5  -3   8       18.76       20.30      2.07 o 
  -4  -3   8       21.95       21.83      2.19 o 
  -3  -3   8      243.38      265.14     10.26 o 
  -2  -3   8       10.73        9.70      2.36 o 
  -1  -3   8        4.00        7.08      3.49 o 
   0  -3   8      371.68      381.48     10.88 o 
   1  -3   8      212.94      213.75      7.80 o 
   2  -3   8       44.52       52.80      4.15 o 
   3  -3   8      163.52      169.76      7.15 o 
   4  -3   8        2.48        2.75      2.76 o 
   5  -3   8       12.85       14.32      4.35 o 
  -7  -2   8      255.00      249.30     17.13 o 
  -6  -2   8        7.20        6.68      4.17 o 
  -5  -2   8      308.57      314.35      7.00 o 
  -4  -2   8      464.08      484.15      9.88 o 
  -3  -2   8      306.48      337.61      9.77 o 
  -2  -2   8       33.68       26.99      2.71 o 
  -1  -2   8       15.75       15.67      1.61 o 
   0  -2   8        8.09        7.33      1.77 o 
   1  -2   8      780.83      760.15     23.39 o 
   2  -2   8       46.55       47.51      4.59 o 
   3  -2   8      792.54      813.18     19.56 o 
   4  -2   8       77.71       71.27      4.88 o 
   5  -2   8       10.45        6.03      4.08 o 
  -7  -1   8      188.23      178.47     11.73 o 
  -6  -1   8        1.91        1.13      1.94 o 
  -5  -1   8       85.86       88.01      3.23 o 
  -4  -1   8      370.29      371.34     10.79 o 
  -3  -1   8       17.66       18.69      1.68 o 
  -2  -1   8      381.93      397.90      7.10 o 
  -1  -1   8       90.99       91.03      3.69 o 
   0  -1   8      328.01      371.62      6.32 o 
   1  -1   8        5.24        2.90      1.47 o 
   2  -1   8       21.17       19.16      2.60 o 
   3  -1   8       13.05       10.86      3.71 o 
   4  -1   8      272.57      289.88     19.57 o 
   5  -1   8      157.48      173.15     10.78 o 
  -7   0   8       10.03        9.52      3.94 o 
  -6   0   8      108.03      120.48      6.02 o 
  -5   0   8      183.46      189.52      5.25 o 
  -4   0   8      439.27      428.99     10.67 o 
  -3   0   8       53.20       62.50      1.91 o 
  -2   0   8     3403.83     3561.18     46.75 o 
  -1   0   8      590.41      581.48     10.42 o 
   0   0   8       21.04       16.86      1.32 o 
   1   0   8      161.21      159.44      4.88 o 
   2   0   8        0.99        1.40      1.09 o 
   3   0   8        3.11        4.99      3.43 o 
   4   0   8       60.55       58.77      6.06 o 
   5   0   8      137.63      127.52      9.25 o 
  -7   1   8        4.50        5.54     11.16 o 
  -6   1   8      210.61      214.64     10.00 o 
  -5   1   8       56.54       54.89      2.59 o 
  -4   1   8      296.02      286.66      7.42 o 
  -3   1   8      257.72      241.45      5.15 o 
  -2   1   8       59.04       58.69      2.01 o 
  -1   1   8      168.23      169.61      3.53 o 
   0   1   8      179.29      186.72      8.31 o 
   1   1   8       31.44       29.45      2.61 o 
   2   1   8       98.05       94.38      5.07 o 
   3   1   8      526.08      531.61     19.98 o 
   4   1   8       11.37        7.38      5.10 o 
  -7   2   8       11.09       10.67     16.10 o 
  -6   2   8       93.27       89.36      3.57 o 
  -5   2   8      205.80      215.71      5.45 o 
  -4   2   8      125.30      128.16      3.52 o 
  -3   2   8       34.94       34.72      1.78 o 
  -2   2   8      178.03      167.10      6.91 o 
  -1   2   8      442.47      415.61      9.33 o 
   0   2   8      168.45      169.56      6.30 o 
   1   2   8        0.22        1.21      1.44 o 
   2   2   8        4.10        4.06      3.12 o 
   3   2   8      605.97      644.83     12.77 o 
   4   2   8        6.43        6.13      5.25 o 
  -7   3   8       33.81       41.24      7.00 o 
  -6   3   8      288.81      299.80     13.47 o 
  -5   3   8        2.49        5.73      0.83 o 
  -4   3   8       15.84       14.62      3.34 o 
  -3   3   8      146.23      153.51      7.76 o 
  -2   3   8      123.24      123.01      4.32 o 
  -1   3   8       70.14       75.04      2.19 o 
   0   3   8       53.24       70.16      4.84 o 
   1   3   8      161.87      153.13      5.78 o 
   2   3   8        0.01        0.03      1.87 o 
   3   3   8      220.03      214.09     12.19 o 
   4   3   8       70.77       75.54      6.20 o 
  -7   4   8       95.53       98.67      9.48 o 
  -6   4   8       57.16       60.02      4.55 o 
  -5   4   8      281.40      306.31      9.41 o 
  -4   4   8        0.06        0.33      1.41 o 
  -3   4   8        1.99        1.95      2.30 o 
  -2   4   8       40.10       39.56      1.51 o 
  -1   4   8        9.50        7.54      1.28 o 
   0   4   8       82.59       87.01      5.74 o 
   1   4   8      103.67      110.09      7.32 o 
   2   4   8        0.73        0.77      1.33 o 
   3   4   8      134.64      138.65      9.44 o 
  -7   5   8      129.97      141.39     14.23 o 
  -6   5   8       41.68       44.87      4.38 o 
  -5   5   8      269.32      267.48     15.52 o 
  -4   5   8        1.42        1.21      2.19 o 
  -3   5   8        0.12        0.29      2.10 o 
  -2   5   8      350.54      318.39     14.16 o 
  -1   5   8      266.62      280.30      6.00 o 
   0   5   8       40.10       34.47      3.04 o 
   1   5   8       40.71       44.70      3.55 o 
   2   5   8       18.75       19.18      3.24 o 
   3   5   8       87.55       85.03      6.48 o 
  -7   6   8      697.18      724.25     22.84 o 
  -6   6   8      118.91      111.70      6.80 o 
  -5   6   8       30.99       36.04      3.69 o 
  -4   6   8      152.35      166.78      9.93 o 
  -3   6   8      521.71      533.68     22.27 o 
  -2   6   8      336.65      333.62      8.61 o 
  -1   6   8       76.68       73.58      4.25 o 
   0   6   8        9.79        9.31      5.47 o 
   1   6   8      190.62      190.97      9.63 o 
   2   6   8      153.89      157.59      8.19 o 
  -6   7   8        0.58        0.61      1.84 o 
  -5   7   8        0.13        0.40      1.98 o 
  -4   7   8      156.22      158.92      9.93 o 
  -3   7   8        4.58        5.56      3.27 o 
  -2   7   8      117.62      143.37     10.95 o 
  -1   7   8       61.24       65.18      4.68 o 
   0   7   8      316.23      302.24     14.19 o 
   1   7   8        1.15        1.23      1.66 o 
   2   7   8      127.46      121.86      8.81 o 
  -6   8   8      170.29      178.82     16.29 o 
  -5   8   8       16.85       13.68      3.42 o 
  -4   8   8      314.11      299.68     20.67 o 
  -3   8   8        7.08        4.33      2.91 o 
  -2   8   8       33.38       32.48      7.76 o 
  -1   8   8        0.21        0.88      1.05 o 
   0   8   8      143.75      173.42      7.09 o 
   1   8   8       28.24       22.76      4.76 o 
  -5   9   8       21.18       20.98      4.83 o 
  -4   9   8       10.96       10.39     14.51 o 
  -3   9   8      146.80      152.06     13.47 o 
  -2   9   8      203.64      189.13     12.43 o 
  -1   9   8        5.20        3.24      4.38 o 
   0   9   8       28.83       29.93      4.18 o 
  -4  10   8        2.95       -0.10      4.03 o 
  -3  10   8       35.04       33.31      5.95 o 
  -2  10   8      161.02      161.73     17.54 o 
  -2 -10   9       50.36       48.51      6.46 o 
  -1 -10   9        0.10        0.55      3.12 o 
   0 -10   9        0.26       -0.48      4.61 o 
   1 -10   9       61.21       64.57      7.93 o 
   2 -10   9       20.73       17.61      4.72 o 
  -3  -9   9       67.54       66.11     13.35 o 
  -2  -9   9      219.65      214.31     21.31 o 
  -1  -9   9      111.83      109.92      9.34 o 
   0  -9   9       61.50       51.07      6.34 o 
   1  -9   9        4.33        5.46      5.62 o 
   2  -9   9       38.84       37.31      7.04 o 
   3  -9   9       10.01        6.38      7.07 o 
  -4  -8   9       50.60       45.09      6.29 o 
  -3  -8   9       81.19       74.04      7.12 o 
  -2  -8   9       79.64       76.66      7.94 o 
  -1  -8   9       19.83       17.39     15.46 o 
   0  -8   9       18.55       18.95      4.14 o 
   1  -8   9       68.06       62.73      6.62 o 
   2  -8   9      112.15      123.45      9.60 o 
   3  -8   9       39.06       42.17      6.24 o 
   4  -8   9       96.84       92.49     20.26 o 
  -4  -7   9      168.15      171.36     10.10 o 
  -3  -7   9      786.11      830.55     21.39 o 
  -2  -7   9       67.81       61.42     12.85 o 
  -1  -7   9        2.22        1.78      4.05 o 
   0  -7   9        9.24       12.65      9.01 o 
   1  -7   9        0.01        0.99      1.55 o 
   2  -7   9      896.15      888.90     41.47 o 
   3  -7   9       33.97       32.18      8.19 o 
   4  -7   9      433.22      463.12     18.39 o 
  -5  -6   9       41.58       33.39     10.78 o 
  -4  -6   9       48.60       48.00      5.63 o 
  -3  -6   9       48.29       38.40      5.61 o 
  -2  -6   9        1.10        0.64      1.30 o 
  -1  -6   9        1.41        2.66      2.31 o 
   0  -6   9        4.05        4.77      7.08 o 
   1  -6   9      260.46      263.37      9.46 o 
   2  -6   9       43.76       50.82      6.25 o 
   3  -6   9       22.60       23.18     10.09 o 
   4  -6   9       44.37       51.58     10.42 o 
  -5  -5   9        5.83        4.69      6.46 o 
  -4  -5   9       27.46       30.49     16.61 o 
  -3  -5   9      162.99      160.42     12.59 o 
  -2  -5   9       70.89       80.59      6.65 o 
  -1  -5   9      141.48      160.33      7.12 o 
   0  -5   9      221.67      226.71     10.35 o 
   1  -5   9       27.42       28.53      2.25 o 
   2  -5   9       22.03       22.52     18.61 o 
   3  -5   9        5.02        3.29      6.03 o 
   4  -5   9      132.86      135.83      7.72 o 
   5  -5   9       63.75       64.46      5.28 o 
  -6  -4   9      119.54      120.30      8.86 o 
  -5  -4   9      102.82       97.28      4.07 o 
  -4  -4   9        5.51        5.76      2.79 o 
  -3  -4   9      196.96      194.64      9.24 o 
  -2  -4   9       47.05       50.56      4.66 o 
  -1  -4   9      106.10      105.57      6.15 o 
   0  -4   9      163.28      169.53      7.07 o 
   1  -4   9        4.59        4.85      2.41 o 
   2  -4   9        1.22        1.55      2.18 o 
   3  -4   9      121.78      126.32      7.24 o 
   4  -4   9        8.56        9.31      6.78 o 
   5  -4   9        1.43        1.42      1.83 o 
  -6  -3   9        0.57        0.25      2.10 o 
  -5  -3   9      105.33       98.53      3.98 o 
  -4  -3   9       43.34       44.27      3.03 o 
  -3  -3   9      188.82      198.45      6.80 o 
  -2  -3   9      161.93      160.54      5.96 o 
  -1  -3   9      205.36      211.52     10.20 o 
   0  -3   9       31.08       36.02      2.57 o 
   1  -3   9      318.34      311.57      9.39 o 
   2  -3   9       88.86       91.47      5.65 o 
   3  -3   9      285.67      296.29      9.92 o 
   4  -3   9      161.59      155.34      8.24 o 
   5  -3   9        9.41        6.60      5.94 o 
  -6  -2   9       43.58       47.49      4.03 o 
  -5  -2   9      142.16      135.13      5.88 o 
  -4  -2   9      145.63      147.86      4.95 o 
  -3  -2   9       24.00       23.62      2.30 o 
  -2  -2   9      272.62      287.79      8.64 o 
  -1  -2   9       90.46       95.13      3.81 o 
   0  -2   9       38.66       39.55      2.46 o 
   1  -2   9     1530.27     1596.18     51.85 o 
   2  -2   9      146.18      154.86      6.66 o 
   3  -2   9       32.32       29.90      4.23 o 
   4  -2   9      118.02      124.73      7.13 o 
   5  -2   9       35.98       43.08      4.13 o 
  -7  -1   9       19.36       19.14      3.66 o 
  -6  -1   9       93.51      102.43      6.42 o 
  -5  -1   9       26.71       28.04      2.23 o 
  -4  -1   9       83.29       88.05      3.53 o 
  -3  -1   9        1.36        1.20      1.39 o 
  -2  -1   9      929.41      939.80     26.40 o 
  -1  -1   9       17.33       17.11      2.13 o 
   0  -1   9       99.48      100.94      3.42 o 
   1  -1   9       65.73       61.04      4.25 o 
   2  -1   9       27.13       25.64      4.26 o 
   3  -1   9       81.55       84.02      5.22 o 
   4  -1   9       71.99       71.65      5.13 o 
  -7   0   9       66.35       74.84      9.67 o 
  -6   0   9      203.16      201.96     11.10 o 
  -5   0   9       22.44       21.41      2.31 o 
  -4   0   9      265.63      265.52      6.23 o 
  -3   0   9       36.10       38.02      1.92 o 
  -2   0   9      356.12      360.32     10.03 o 
  -1   0   9      367.94      365.88     18.83 o 
   0   0   9      128.60      120.27      6.55 o 
   1   0   9      124.53      119.21      5.45 o 
   2   0   9      197.48      216.86     10.51 o 
   3   0   9       19.71       17.16      4.13 o 
   4   0   9       58.96       61.74      5.33 o 
  -7   1   9       40.57       44.56      7.31 o 
  -6   1   9      321.08      324.78     21.99 o 
  -5   1   9       72.45       72.09      2.71 o 
  -4   1   9        5.71        5.39      0.84 o 
  -3   1   9      376.37      368.09      9.29 o 
  -2   1   9      545.18      526.90     12.52 o 
  -1   1   9      220.11      219.67      5.05 o 
   0   1   9      251.25      242.90      9.99 o 
   1   1   9       33.72       37.13      3.72 o 
   2   1   9      220.08      224.71      7.96 o 
   3   1   9        5.77        5.08      3.92 o 
   4   1   9        7.58        6.09      5.75 o 
  -7   2   9        3.55        2.94      7.25 o 
  -6   2   9      227.92      232.87     11.18 o 
  -5   2   9       14.50       17.24      1.36 o 
  -4   2   9        1.93        1.05      0.61 o 
  -3   2   9      220.96      235.87      9.67 o 
  -2   2   9      177.46      177.25      4.81 o 
  -1   2   9        1.15        1.89      1.90 o 
   0   2   9      221.90      247.84      7.29 o 
   1   2   9      256.81      252.25      9.04 o 
   2   2   9        0.43        0.68      1.83 o 
   3   2   9      339.29      348.26     13.82 o 
   4   2   9        1.86        1.34      1.85 o 
  -7   3   9       47.10       52.69      9.69 o 
  -6   3   9       26.13       20.99      2.96 o 
  -5   3   9      180.26      177.86      9.40 o 
  -4   3   9      116.43      122.92      7.09 o 
  -3   3   9      613.07      609.72     17.19 o 
  -2   3   9        7.38        6.57      1.14 o 
  -1   3   9      155.01      162.70      4.73 o 
   0   3   9       32.21       29.09      3.03 o 
   1   3   9      300.92      340.79     13.63 o 
   2   3   9      257.73      259.17     13.12 o 
   3   3   9       57.13       66.21      5.13 o 
  -7   4   9       22.89       24.33     25.69 o 
  -6   4   9        0.18        0.91      1.92 o 
  -5   4   9      138.66      137.90      6.86 o 
  -4   4   9      237.77      247.56      9.39 o 
  -3   4   9       55.62       60.45      5.89 o 
  -2   4   9      422.45      386.77     17.48 o 
  -1   4   9       75.34       85.63      2.66 o 
   0   4   9       80.61       70.65      4.82 o 
   1   4   9       26.04       29.06      3.37 o 
   2   4   9       37.69       35.23      4.24 o 
   3   4   9       59.31       55.19      4.84 o 
  -7   5   9       28.32       30.28      5.86 o 
  -6   5   9        0.03        0.32      1.94 o 
  -5   5   9       18.16       17.47      7.70 o 
  -4   5   9       97.47       89.66      5.36 o 
  -3   5   9      425.57      447.48     17.92 o 
  -2   5   9      375.36      341.60     32.54 o 
  -1   5   9      191.12      199.93      7.81 o 
   0   5   9      103.84      105.71      5.46 o 
   1   5   9       33.89       32.75      4.23 o 
   2   5   9      111.59      108.59      5.79 o 
  -7   6   9      440.52      425.98     19.20 o 
  -6   6   9        3.12        5.00      9.77 o 
  -5   6   9       20.00       21.46      3.33 o 
  -4   6   9      195.50      202.87     20.87 o 
  -3   6   9        0.53       -0.34      3.13 o 
  -2   6   9        2.91        1.69      3.47 o 
  -1   6   9        0.29        0.86      1.41 o 
   0   6   9      250.34      252.37     11.47 o 
   1   6   9      219.69      220.00      9.99 o 
   2   6   9       90.37      102.47      7.63 o 
  -6   7   9       47.55       46.58      6.92 o 
  -5   7   9       19.22       19.67      5.34 o 
  -4   7   9      176.33      164.36     12.66 o 
  -3   7   9       19.79       18.24      6.58 o 
  -2   7   9       65.27       59.24      7.30 o 
  -1   7   9       35.90       35.75      2.85 o 
   0   7   9       93.63       90.19      5.00 o 
   1   7   9       20.85       15.03      3.39 o 
  -6   8   9       10.96        9.57     13.19 o 
  -5   8   9       55.30       61.71      8.08 o 
  -4   8   9       11.62        7.35      8.51 o 
  -3   8   9      250.54      252.55     16.53 o 
  -2   8   9      978.38     1086.61     28.92 o 
  -1   8   9       32.75       27.27      5.49 o 
   0   8   9      210.78      219.48     22.61 o 
  -5   9   9        0.05        1.54      5.18 o 
  -4   9   9       11.32       10.52     11.58 o 
  -3   9   9       22.50       13.96     16.33 o 
  -2   9   9        0.07       -0.39      4.74 o 
  -1   9   9        7.10        9.85      9.13 o 
  -1 -10  10      143.64      140.57     14.25 o 
   0 -10  10       26.45       24.63     10.08 o 
   1 -10  10       46.28       41.29      6.37 o 
  -2  -9  10       11.94       11.50     13.05 o 
  -1  -9  10       51.09       49.45      6.97 o 
   0  -9  10       81.03       81.58      9.23 o 
   1  -9  10       42.06       36.30      5.70 o 
   2  -9  10        0.55        1.19      4.08 o 
   3  -9  10        0.00        1.58      5.24 o 
  -3  -8  10      224.01      233.91     21.07 o 
  -2  -8  10      152.19      135.81     11.54 o 
  -1  -8  10       33.75       38.22     19.73 o 
   0  -8  10       13.39       16.36     14.07 o 
   1  -8  10       24.43       21.12      4.62 o 
   2  -8  10       20.29       23.50     19.00 o 
   3  -8  10       58.67       67.38      7.76 o 
  -4  -7  10       53.51       45.30      5.61 o 
  -3  -7  10       91.26       90.82      7.80 o 
  -2  -7  10       31.41       30.16      4.87 o 
  -1  -7  10       73.27       71.96      6.57 o 
   0  -7  10       56.61       59.09      4.19 o 
   1  -7  10      114.20      111.41      8.75 o 
   2  -7  10     1348.21     1536.57     35.29 o 
   3  -7  10       44.41       45.38      6.95 o 
   4  -7  10       17.31       15.32     20.65 o 
  -5  -6  10        1.70        1.48      2.19 o 
  -4  -6  10        2.05        0.74      2.91 o 
  -3  -6  10       20.81       20.10     15.36 o 
  -2  -6  10        9.39       13.25     12.72 o 
  -1  -6  10       41.91       40.62      3.68 o 
   0  -6  10      144.58      136.03      5.52 o 
   1  -6  10        8.32        9.20      3.90 o 
   2  -6  10      292.44      294.64     22.19 o 
   3  -6  10       10.47        8.28      6.25 o 
   4  -6  10      120.33      112.66     12.76 o 
  -5  -5  10       30.40       30.63      5.12 o 
  -4  -5  10        0.60        1.17      2.12 o 
  -3  -5  10       73.32       73.95      4.40 o 
  -2  -5  10       37.26       39.92      3.89 o 
  -1  -5  10      436.64      432.74     19.63 o 
   0  -5  10      211.07      209.68      8.46 o 
   1  -5  10       59.26       55.39      3.13 o 
   2  -5  10        9.92       10.45      8.75 o 
   3  -5  10      105.62      109.90      7.19 o 
   4  -5  10        2.91        2.13      2.11 o 
  -6  -4  10       15.48       17.85      8.35 o 
  -5  -4  10       74.44       72.08      5.94 o 
  -4  -4  10      528.64      585.73     18.77 o 
  -3  -4  10        1.04        0.93      1.57 o 
  -2  -4  10       89.83       89.59      4.67 o 
  -1  -4  10       18.93       19.59      3.65 o 
   0  -4  10       48.79       49.17      3.27 o 
   1  -4  10      343.40      356.60      9.78 o 
   2  -4  10        0.40        1.20      2.05 o 
   3  -4  10      139.49      136.51      7.45 o 
   4  -4  10       22.18       15.75      6.61 o 
  -6  -3  10        5.45        5.33      5.95 o 
  -5  -3  10       13.69       14.70      2.74 o 
  -4  -3  10       21.14       20.56      2.06 o 
  -3  -3  10        3.41        3.13      2.09 o 
  -2  -3  10      111.31      110.57      4.21 o 
  -1  -3  10      343.66      357.10     10.02 o 
   0  -3  10        0.02        0.28      1.28 o 
   1  -3  10        1.95        3.72      2.02 o 
   2  -3  10        8.28       10.05      7.80 o 
   3  -3  10       27.48       27.22      3.55 o 
   4  -3  10      197.73      190.57      8.04 o 
  -6  -2  10       84.45       92.76      5.44 o 
  -5  -2  10       95.78       87.01      4.47 o 
  -4  -2  10      230.64      234.70      5.73 o 
  -3  -2  10       86.89       90.15      3.73 o 
  -2  -2  10      245.75      268.93      6.60 o 
  -1  -2  10      222.77      217.92      6.01 o 
   0  -2  10        0.07        0.27      1.06 o 
   1  -2  10       58.54       57.99      4.41 o 
   2  -2  10       46.25       49.12      4.39 o 
   3  -2  10      207.10      212.77     12.18 o 
   4  -2  10       17.59       20.47      4.42 o 
  -6  -1  10       52.73       54.49      5.14 o 
  -5  -1  10       14.43       14.80      2.52 o 
  -4  -1  10       29.14       32.89      2.32 o 
  -3  -1  10      444.66      455.11     14.35 o 
  -2  -1  10       66.74       75.02      3.80 o 
  -1  -1  10      595.56      581.69     16.40 o 
   0  -1  10      366.63      391.39      8.56 o 
   1  -1  10       58.21       56.89      4.67 o 
   2  -1  10       15.67       14.34      3.80 o 
   3  -1  10      108.88      107.84      6.57 o 
   4  -1  10        3.29        4.18      4.83 o 
  -7   0  10       31.52       28.92      6.98 o 
  -6   0  10      135.16      142.31     12.66 o 
  -5   0  10        4.29        6.30      3.45 o 
  -4   0  10       15.90       15.01      2.16 o 
  -3   0  10       37.86       34.74      1.94 o 
  -2   0  10     1193.33     1161.09     34.99 o 
  -1   0  10      651.58      650.37     12.66 o 
   0   0  10      120.54      125.15      6.18 o 
   1   0  10       20.50       19.49      3.36 o 
   2   0  10        8.36        9.31      6.48 o 
   3   0  10      500.21      520.77     19.44 o 
   4   0  10        1.89        2.03      2.51 o 
  -6   1  10      127.69      126.92     13.18 o 
  -5   1  10       16.31       15.67      2.61 o 
  -4   1  10      206.86      206.21      5.43 o 
  -3   1  10       34.06       29.06      1.62 o 
  -2   1  10       49.30       52.29      2.66 o 
  -1   1  10       12.59       14.01      1.56 o 
   0   1  10        1.08        1.57      2.66 o 
   1   1  10      307.61      318.42      8.55 o 
   2   1  10       69.13       71.06      5.01 o 
   3   1  10       37.71       43.04      5.76 o 
   4   1  10       24.77       23.52      3.24 o 
  -7   2  10        0.07       -1.12      4.28 o 
  -6   2  10      148.57      138.07      8.29 o 
  -5   2  10      171.91      170.44      7.69 o 
  -4   2  10       56.16       55.84      4.95 o 
  -3   2  10      874.35      807.66     12.10 o 
  -2   2  10       49.36       44.54      2.16 o 
  -1   2  10       37.76       39.34      3.59 o 
   0   2  10       28.24       27.27      2.54 o 
   1   2  10       41.61       42.08      3.36 o 
   2   2  10      380.62      432.38     20.97 o 
   3   2  10       61.56       67.58      5.67 o 
  -7   3  10       43.24       58.38      8.14 o 
  -6   3  10      102.92       92.40      4.95 o 
  -5   3  10       17.00       16.59      9.79 o 
  -4   3  10       50.33       51.12      4.56 o 
  -3   3  10      268.78      264.54     10.80 o 
  -2   3  10      833.18      736.90     34.41 o 
  -1   3  10      679.12      641.71     15.44 o 
   0   3  10       61.06       57.00      3.61 o 
   1   3  10      122.90      132.03      5.90 o 
   2   3  10      272.07      258.71     12.35 o 
   3   3  10       18.60       18.66      3.17 o 
  -7   4  10       88.78       72.49      8.38 o 
  -6   4  10        0.19        0.75      1.53 o 
  -5   4  10        2.73        1.99      2.02 o 
  -4   4  10      595.72      614.32     23.43 o 
  -3   4  10      173.60      176.19      6.94 o 
  -2   4  10       90.66       85.83      2.67 o 
  -1   4  10       45.42       53.58      3.25 o 
   0   4  10       15.47       12.40      3.89 o 
   1   4  10      162.58      169.08      8.78 o 
   2   4  10       13.54       11.28      3.41 o 
  -6   5  10       29.29       27.60      4.23 o 
  -5   5  10       24.92       22.14      5.74 o 
  -4   5  10      582.25      618.86     16.40 o 
  -3   5  10       22.62       21.49     14.38 o 
  -2   5  10        0.62        1.13      2.34 o 
  -1   5  10        4.80        5.59      3.13 o 
   0   5  10      170.90      158.48      9.96 o 
   1   5  10        2.75        1.48      3.64 o 
   2   5  10       88.59       94.44      7.17 o 
  -6   6  10      179.64      171.71     11.03 o 
  -5   6  10       93.68      100.33      8.74 o 
  -4   6  10       25.16       24.62     10.89 o 
  -3   6  10      109.35      118.00      9.64 o 
  -2   6  10        2.97        1.21      3.82 o 
  -1   6  10       90.32       97.32      4.79 o 
   0   6  10       34.49       39.99      3.75 o 
   1   6  10       86.28       79.38      6.44 o 
  -6   7  10       43.06       48.25      6.76 o 
  -5   7  10      124.04      141.36      9.96 o 
  -4   7  10        5.67        4.77      5.28 o 
  -3   7  10      118.09      117.91     11.22 o 
  -2   7  10       67.91       73.07      8.53 o 
  -1   7  10        8.07        8.95     10.37 o 
   0   7  10       63.76       71.44      5.34 o 
  -5   8  10      115.49      125.13     18.00 o 
  -4   8  10        6.33        6.31      7.59 o 
  -3   8  10       18.88       18.86     18.30 o 
  -2   8  10      427.74      423.17     18.39 o 
  -1   8  10       34.33       28.06      7.35 o 
  -3   9  10      160.99      152.73     15.70 o 
  -2  -9  11       11.49        8.92     13.42 o 
  -1  -9  11       35.78       35.30     13.91 o 
   0  -9  11       16.61       12.24     13.09 o 
   1  -9  11        8.39        6.44      5.16 o 
  -3  -8  11      135.42      143.22     14.03 o 
  -2  -8  11        0.65        0.54      2.24 o 
  -1  -8  11       21.00       26.92      9.24 o 
   0  -8  11       22.44       23.05      3.07 o 
   1  -8  11        4.10        5.95      4.81 o 
   2  -8  11       14.07       13.40     13.24 o 
  -4  -7  11       19.04       17.29     16.60 o 
  -3  -7  11        6.69        5.97      5.80 o 
  -2  -7  11       27.05       25.39      3.59 o 
  -1  -7  11        0.65        1.93      2.92 o 
   0  -7  11      235.78      221.55     11.47 o 
   1  -7  11       10.56       10.36     10.54 o 
   2  -7  11      104.21      105.55      9.67 o 
   3  -7  11        9.47        6.79      8.11 o 
  -4  -6  11        0.74        0.93      2.46 o 
  -3  -6  11       82.07       91.11      5.49 o 
  -2  -6  11       65.05       64.55      4.89 o 
  -1  -6  11       59.21       54.80      5.35 o 
   0  -6  11      178.77      164.59      8.24 o 
   1  -6  11       86.69       90.72      7.53 o 
   2  -6  11      118.12      130.35     12.57 o 
   3  -6  11       53.06       55.21      6.11 o 
  -5  -5  11       76.95       75.52      6.12 o 
  -4  -5  11        3.03        1.63      1.69 o 
  -3  -5  11        0.14        0.64      2.22 o 
  -2  -5  11      107.17      100.96      5.12 o 
  -1  -5  11      322.93      334.34      9.87 o 
   0  -5  11       70.96       71.93      4.06 o 
   1  -5  11      312.15      344.36     21.95 o 
   2  -5  11       56.06       54.13      6.28 o 
   3  -5  11       13.54       14.93     10.09 o 
  -5  -4  11      118.24      121.52      6.37 o 
  -4  -4  11       74.57       78.38      3.88 o 
  -3  -4  11       51.19       48.50      3.08 o 
  -2  -4  11       49.46       50.98      3.10 o 
  -1  -4  11      113.86      108.67      4.05 o 
   0  -4  11        4.31        5.64      3.62 o 
   1  -4  11       24.62       23.97      3.66 o 
   2  -4  11       47.12       44.86      4.44 o 
   3  -4  11       36.90       28.52      5.26 o 
  -6  -3  11      103.99      111.43      8.48 o 
  -5  -3  11       93.43       83.75      3.97 o 
  -4  -3  11      183.45      200.85      8.81 o 
  -3  -3  11       31.08       28.95      2.43 o 
  -2  -3  11      217.60      230.73      6.89 o 
  -1  -3  11       52.78       50.54      3.05 o 
   0  -3  11       61.55       65.57      3.51 o 
   1  -3  11       45.92       48.05      4.55 o 
   2  -3  11       22.03       21.03      4.15 o 
   3  -3  11        4.11        3.53      4.39 o 
   4  -3  11        3.69        2.70      3.80 o 
  -6  -2  11       80.33       91.31      6.99 o 
  -5  -2  11       29.14       28.81      3.46 o 
  -4  -2  11       95.89      100.15      4.14 o 
  -3  -2  11      102.16      102.14      4.04 o 
  -2  -2  11      292.49      306.15      8.98 o 
  -1  -2  11      407.22      427.46     10.10 o 
   0  -2  11       43.94       43.02      2.83 o 
   1  -2  11        0.78        1.60      2.03 o 
   2  -2  11       19.82       19.76      7.94 o 
   3  -2  11      126.28      136.76      7.19 o 
  -6  -1  11       96.52      101.11     11.50 o 
  -5  -1  11        0.09        0.55      1.06 o 
  -4  -1  11       22.15       20.98      2.23 o 
  -3  -1  11      458.13      462.64     10.74 o 
  -2  -1  11      268.73      285.00      7.99 o 
  -1  -1  11      224.22      228.57      6.56 o 
   0  -1  11        1.33        1.11      1.44 o 
   1  -1  11      130.49      123.06      6.23 o 
   2  -1  11       12.94       14.39      9.02 o 
   3  -1  11      141.39      137.60      6.69 o 
  -6   0  11       39.22       36.60      7.16 o 
  -5   0  11       33.68       38.03      3.52 o 
  -4   0  11        4.75        3.86      2.65 o 
  -3   0  11     2944.69     2893.97     83.14 o 
  -2   0  11       34.28       31.85      2.76 o 
  -1   0  11        2.47        2.51      1.75 o 
   0   0  11       28.17       29.05      2.94 o 
   1   0  11      382.98      395.53     12.22 o 
   2   0  11        9.04        6.96      5.53 o 
   3   0  11       92.75       92.08      5.94 o 
  -6   1  11      307.22      261.17     14.94 o 
  -5   1  11      333.40      346.73     14.98 o 
  -4   1  11      265.19      276.63      9.28 o 
  -3   1  11       15.07       13.54      1.97 o 
  -2   1  11       15.57       14.06      2.84 o 
  -1   1  11       10.10        9.43      1.97 o 
   0   1  11       14.12       15.19      2.77 o 
   1   1  11      178.70      190.38     11.07 o 
   2   1  11      818.47      886.78     23.49 o 
   3   1  11       60.44       71.25      5.36 o 
  -6   2  11        3.77        5.41      5.13 o 
  -5   2  11      138.79      138.90      8.13 o 
  -4   2  11       57.32       64.23      6.02 o 
  -3   2  11       44.37       43.34      1.92 o 
  -2   2  11      432.28      446.21     11.05 o 
  -1   2  11        3.99        4.70      3.64 o 
   0   2  11        8.34        7.38      3.88 o 
   1   2  11       27.08       30.27      3.98 o 
   2   2  11       23.76       26.35      5.14 o 
   3   2  11        5.10        2.13      2.65 o 
  -6   3  11        0.92        3.19      3.80 o 
  -5   3  11        0.08        0.31      1.78 o 
  -4   3  11       29.92       34.43      3.66 o 
  -3   3  11       63.66       60.94      5.27 o 
  -2   3  11        2.71        2.56      2.39 o 
  -1   3  11       93.12       97.05      6.31 o 
   0   3  11      204.33      185.21      8.80 o 
   1   3  11      195.64      180.71      8.60 o 
   2   3  11        7.14        5.32      5.08 o 
  -6   4  11      229.74      239.56      9.65 o 
  -5   4  11        0.02        0.24      1.90 o 
  -4   4  11       69.78       73.65      6.59 o 
  -3   4  11        3.01        2.31      3.98 o 
  -2   4  11      104.30       91.97      7.99 o 
  -1   4  11      162.21      190.16      5.87 o 
   0   4  11      128.91      126.90      5.88 o 
   1   4  11        3.75        1.66      2.82 o 
   2   4  11       94.37       97.62      7.84 o 
  -6   5  11      136.73      133.48      9.53 o 
  -5   5  11       50.49       51.68      4.31 o 
  -4   5  11      356.35      327.88     24.81 o 
  -3   5  11      140.96      150.07     14.30 o 
  -2   5  11       52.54       51.30      6.21 o 
  -1   5  11       14.51       16.19     17.57 o 
   0   5  11       59.55       63.53      4.32 o 
   1   5  11        0.02        0.16      1.70 o 
  -6   6  11       44.15       49.59      5.72 o 
  -5   6  11      232.19      252.84     13.00 o 
  -4   6  11        1.54        2.03      3.76 o 
  -3   6  11       38.20       42.04      7.46 o 
  -2   6  11      266.77      275.94     23.17 o 
  -1   6  11        2.51        1.42      4.89 o 
   0   6  11      129.42      124.79     13.65 o 
  -5   7  11        4.19        5.00      7.85 o 
  -4   7  11        0.01        0.44      1.50 o 
  -3   7  11        3.97        1.59      3.53 o 
  -2   7  11       12.81        8.70     12.18 o 
  -1   7  11       11.79       13.05     16.02 o 
  -4   8  11       28.52       33.00      5.65 o 
  -3   8  11      213.22      213.85     20.37 o 
  -2   8  11        3.05        5.56      8.35 o 
  -2  -8  12        2.33        2.79      2.66 o 
  -1  -8  12        0.20        0.31      1.86 o 
   0  -8  12       35.29       32.41      7.84 o 
  -3  -7  12        7.84        9.36      7.54 o 
  -2  -7  12       47.50       50.02      4.98 o 
  -1  -7  12       89.22       84.96      5.34 o 
   0  -7  12       62.33       63.81      7.03 o 
   1  -7  12        6.81        5.65      5.64 o 
   2  -7  12      162.20      168.02     20.67 o 
  -4  -6  12        2.48        1.61      1.96 o 
  -3  -6  12        0.19        0.73      1.55 o 
  -2  -6  12       35.75       33.54      4.15 o 
  -1  -6  12      101.27      107.93      7.75 o 
   0  -6  12        7.89        7.40      3.23 o 
   1  -6  12      124.52      123.15     13.46 o 
   2  -6  12       94.22       93.05      6.74 o 
  -4  -5  12       55.12       49.66      3.95 o 
  -3  -5  12        6.17        4.19      3.26 o 
  -2  -5  12      532.16      494.38     18.39 o 
  -1  -5  12        0.09        0.50      1.76 o 
   0  -5  12        2.37        2.95      2.72 o 
   1  -5  12       88.23       86.83      6.00 o 
   2  -5  12      249.96      274.31     15.99 o 
   3  -5  12       36.30       36.16      5.47 o 
  -5  -4  12       76.59       76.02      6.70 o 
  -4  -4  12       75.86       74.70      3.86 o 
  -3  -4  12       52.44       51.75      3.71 o 
  -2  -4  12       23.55       22.02      4.36 o 
  -1  -4  12        6.94        6.58      2.83 o 
   0  -4  12       28.55       26.72      2.59 o 
   1  -4  12        5.59        7.70      6.32 o 
   2  -4  12       79.28       79.42      5.50 o 
   3  -4  12      179.94      184.65     15.17 o 
  -5  -3  12        0.61        0.35      1.13 o 
  -4  -3  12       25.01       23.79      3.07 o 
  -3  -3  12       23.08       23.72      3.39 o 
  -2  -3  12      184.49      190.97      5.68 o 
  -1  -3  12      278.26      296.24      6.89 o 
   0  -3  12      264.10      268.46      6.12 o 
   1  -3  12        1.08        1.88      2.13 o 
   2  -3  12       54.83       52.92      4.82 o 
   3  -3  12      117.32      120.87      9.01 o 
  -6  -2  12      199.23      192.80     16.11 o 
  -5  -2  12       21.89       22.83      3.43 o 
  -4  -2  12       23.84       22.89      2.85 o 
  -3  -2  12        0.89        3.78      2.49 o 
  -2  -2  12      128.50      136.17      4.86 o 
  -1  -2  12       52.41       54.74      3.45 o 
   0  -2  12      167.76      173.46      6.33 o 
   1  -2  12      213.20      213.18     15.25 o 
   2  -2  12      118.75      121.00      7.55 o 
   3  -2  12       16.03       11.97     10.39 o 
  -6  -1  12       31.29       31.10      7.76 o 
  -5  -1  12      111.85      113.37      8.90 o 
  -4  -1  12      107.05      100.41      4.07 o 
  -3  -1  12       55.03       47.56      3.52 o 
  -2  -1  12       38.77       38.48      2.79 o 
  -1  -1  12      237.50      240.68      8.08 o 
   0  -1  12      109.14      102.54      5.39 o 
   1  -1  12      292.67      303.37     15.50 o 
   2  -1  12       56.83       59.17      4.81 o 
   3  -1  12      130.39      128.34     11.77 o 
  -6   0  12        4.27        4.57      5.48 o 
  -5   0  12      337.98      300.08     14.36 o 
  -4   0  12       18.72       17.91      3.76 o 
  -3   0  12     1096.65      920.11     48.80 o 
  -2   0  12      120.11      123.19      4.41 o 
  -1   0  12      113.80      114.10      4.60 o 
   0   0  12       19.55       19.24      3.73 o 
   1   0  12       84.22       79.67      5.08 o 
   2   0  12       55.44       58.78      5.34 o 
  -6   1  12       61.83       64.05      9.80 o 
  -5   1  12       38.85       41.29      3.86 o 
  -4   1  12      307.55      299.58     17.93 o 
  -3   1  12       40.89       40.65      5.37 o 
  -2   1  12      114.43      116.50      4.15 o 
  -1   1  12      323.36      337.44      8.49 o 
   0   1  12       10.14       11.81      2.50 o 
   1   1  12      128.86      126.06      7.62 o 
   2   1  12      179.58      177.27     10.18 o 
  -6   2  12      189.25      199.00     18.88 o 
  -5   2  12        7.96        5.00      5.91 o 
  -4   2  12       41.35       47.39      4.65 o 
  -3   2  12        4.91        6.35      6.12 o 
  -2   2  12       10.63        7.31      3.06 o 
  -1   2  12      183.04      177.78      8.31 o 
   0   2  12      128.03      113.71      6.40 o 
   1   2  12        2.02        0.93      1.55 o 
   2   2  12      250.53      263.51     15.39 o 
  -6   3  12       81.49       76.04      5.59 o 
  -5   3  12        4.13        4.65      2.64 o 
  -4   3  12      162.09      149.22     11.11 o 
  -3   3  12        0.11        1.45      2.19 o 
  -2   3  12        7.50        8.67      7.36 o 
  -1   3  12        1.44        0.91      1.71 o 
   0   3  12       91.52       89.68      4.80 o 
   1   3  12       11.79       11.43      6.57 o 
  -6   4  12      112.28      111.83      8.22 o 
  -5   4  12       16.08       18.20      4.49 o 
  -4   4  12       46.06       35.18      5.79 o 
  -3   4  12       45.96       44.38      8.77 o 
  -2   4  12       11.53       12.88     14.86 o 
  -1   4  12       59.58       66.03      7.49 o 
   0   4  12       50.28       55.41      4.02 o 
   1   4  12        2.87        1.78      3.85 o 
  -5   5  12        1.33        2.59      3.97 o 
  -4   5  12        7.07        3.60      4.26 o 
  -3   5  12       12.98       11.25     15.74 o 
  -2   5  12      400.06      427.70     23.99 o 
  -1   5  12       17.73       16.49     18.64 o 
   0   5  12      130.75      123.09     12.62 o 
  -5   6  12       39.40       36.71      6.26 o 
  -4   6  12       86.95       83.05     11.12 o 
  -3   6  12       10.13        6.43      8.28 o 
  -2   6  12      118.03      118.61      9.97 o 
  -1   6  12       17.90       13.56     19.55 o 
  -4   7  12      103.61      111.50     10.35 o 
  -3   7  12      194.08      190.35     17.62 o 
  -2   7  12      341.84      384.28     31.10 o 
  -2  -7  13        3.07        2.68      1.65 o 
  -1  -7  13      149.34      153.48      9.90 o 
   0  -7  13       33.17       30.61     14.43 o 
   1  -7  13      454.38      485.57     42.13 o 
  -3  -6  13       39.84       36.89      3.79 o 
  -2  -6  13        0.32        0.59      1.14 o 
  -1  -6  13        0.78       -0.21      1.60 o 
   0  -6  13       91.89       87.58      7.41 o 
   1  -6  13      177.20      169.88     12.85 o 
  -4  -5  13      174.76      160.97      9.03 o 
  -3  -5  13       82.90       81.49      4.28 o 
  -2  -5  13       83.64       76.39      5.12 o 
  -1  -5  13       18.22       20.42      4.29 o 
   0  -5  13       86.01       79.99      5.50 o 
   1  -5  13        0.00        0.34      1.50 o 
   2  -5  13       57.67       50.60      4.77 o 
  -4  -4  13        4.81        1.92      4.18 o 
  -3  -4  13       71.88       72.52      3.85 o 
  -2  -4  13       34.68       42.56      3.55 o 
  -1  -4  13      219.03      219.86      8.67 o 
   0  -4  13       19.57       17.72      4.76 o 
   1  -4  13        0.01        1.41      2.02 o 
   2  -4  13       21.73       15.41     11.46 o 
  -5  -3  13       94.96       73.94      6.14 o 
  -4  -3  13       12.14       12.37      3.55 o 
  -3  -3  13      119.44      122.28      6.91 o 
  -2  -3  13      248.60      232.10     10.50 o 
  -1  -3  13        8.25        5.92      4.09 o 
   0  -3  13        1.67        1.76      1.86 o 
   1  -3  13      249.35      257.17     10.91 o 
   2  -3  13       38.57       37.85      4.23 o 
  -5  -2  13       90.25       91.14      7.20 o 
  -4  -2  13       21.16       21.66      2.47 o 
  -3  -2  13      674.26      685.42     17.64 o 
  -2  -2  13       51.97       42.49      3.45 o 
  -1  -2  13      123.70      122.04      5.61 o 
   0  -2  13      319.35      320.84     13.48 o 
   1  -2  13      316.97      321.88     12.20 o 
   2  -2  13        4.47        3.96      4.37 o 
  -5  -1  13       68.55       66.34      8.53 o 
  -4  -1  13       40.43       42.07      6.54 o 
  -3  -1  13      148.59      131.21      5.13 o 
  -2  -1  13       21.52       22.69      2.43 o 
  -1  -1  13      209.75      206.52      9.08 o 
   0  -1  13       65.09       56.12      5.58 o 
   1  -1  13       55.02       62.46      4.77 o 
   2  -1  13       29.29       23.39      3.37 o 
  -5   0  13       22.03       22.07      3.30 o 
  -4   0  13       37.64       17.87     10.40 o 
  -3   0  13      591.96      567.61     28.13 o 
  -2   0  13       59.36       58.05      3.47 o 
  -1   0  13      208.10      209.01      9.85 o 
   0   0  13       12.62       13.14      3.08 o 
   1   0  13      180.10      191.57      8.06 o 
   2   0  13        6.69        4.59      2.78 o 
  -5   1  13        7.34        8.42      2.93 o 
  -4   1  13       96.45       98.36      7.00 o 
  -3   1  13       49.22       50.60      6.00 o 
  -2   1  13       80.57       74.44      3.40 o 
  -1   1  13      199.89      194.91     10.70 o 
   0   1  13       63.95       56.98      4.03 o 
   1   1  13      178.76      161.03      7.47 o 
  -5   2  13        4.59        2.93      4.14 o 
  -4   2  13       52.89       42.22      3.92 o 
  -3   2  13      162.79      167.28      9.85 o 
  -2   2  13       42.31       40.65      5.61 o 
  -1   2  13      287.52      291.22     11.98 o 
   0   2  13       16.84       16.69      5.60 o 
   1   2  13        5.59        3.46      2.76 o 
  -5   3  13      163.37      167.32     10.86 o 
  -4   3  13        8.95        7.43      7.20 o 
  -3   3  13      207.62      200.62      9.60 o 
  -2   3  13      213.93      224.03     14.91 o 
  -1   3  13       92.47       86.00      8.22 o 
   0   3  13      109.70      125.08      6.30 o 
   1   3  13      270.01      273.83      9.89 o 
  -5   4  13      307.35      303.22     17.46 o 
  -4   4  13        2.68        1.65      2.55 o 
  -3   4  13       18.19       18.08      4.31 o 
  -2   4  13        0.22        0.70      2.73 o 
  -1   4  13        0.43        1.91      3.95 o 
   0   4  13       20.55       21.53      4.75 o 
  -4   5  13      156.65      158.55     16.68 o 
  -3   5  13       52.83       54.24      7.20 o 
  -2   5  13      149.27      146.32     19.94 o 
  -1   5  13       15.90       17.80      5.15 o 
  -3   6  13        0.28       -0.64      4.48 o 
  -2  -6  14       13.76        8.21      6.19 o 
  -1  -6  14        3.33        1.49      4.20 o 
   0  -6  14      111.19      104.06      6.26 o 
  -3  -5  14        7.65       12.68      7.19 o 
  -2  -5  14      667.81      657.68     13.76 o 
  -1  -5  14      141.15      139.98      9.58 o 
   0  -5  14       82.71       80.93      9.33 o 
  -3  -4  14       19.20       22.95      4.25 o 
  -2  -4  14        3.19        3.22      2.35 o 
  -1  -4  14        2.84        2.70      1.93 o 
   0  -4  14       67.56       64.81      5.08 o 
   1  -4  14       43.05       43.84      4.32 o 
  -4  -3  14       19.32       21.38      2.73 o 
  -3  -3  14      204.67      199.62      6.45 o 
  -2  -3  14        0.89        1.26      1.28 o 
  -1  -3  14       39.50       40.61      3.62 o 
   0  -3  14        6.57        5.84      5.36 o 
   1  -3  14       21.76       24.66      3.86 o 
  -4  -2  14      145.13      142.43     12.60 o 
  -3  -2  14       11.56        7.56      5.85 o 
  -2  -2  14      183.13      178.59      6.38 o 
  -1  -2  14        6.83        7.40      4.49 o 
   0  -2  14       21.30       19.96      5.25 o 
   1  -2  14       13.10       12.09     11.13 o 
  -5  -1  14        7.71        7.86      7.08 o 
  -4  -1  14      372.39      372.28     20.85 o 
  -3  -1  14       19.11       14.43      4.69 o 
  -2  -1  14       73.23       70.71      4.39 o 
  -1  -1  14      367.37      360.44      8.23 o 
   0  -1  14        0.05        1.12      2.85 o 
   1  -1  14        5.55        4.73      3.95 o 
  -5   0  14        6.13        4.45      4.16 o 
  -4   0  14        3.01        1.13      2.68 o 
  -3   0  14      114.62      118.42      7.27 o 
  -2   0  14        3.90        4.15      4.14 o 
  -1   0  14      155.57      153.69      6.40 o 
   0   0  14       15.52       13.76      7.19 o 
   1   0  14       41.61       39.43      4.00 o 
  -5   1  14       35.86       31.47      4.66 o 
  -4   1  14      270.99      226.06      9.43 o 
  -3   1  14      168.65      168.49      9.14 o 
  -2   1  14        1.59        1.41      2.05 o 
  -1   1  14       39.39       48.33      6.04 o 
   0   1  14        4.18        4.65      4.18 o 
  -5   2  14       77.69       91.76      8.33 o 
  -4   2  14       74.72       62.88     10.40 o 
  -3   2  14      170.99      165.30      7.59 o 
  -2   2  14       17.65       20.10     16.73 o 
  -1   2  14        5.12        4.50      5.89 o 
   0   2  14        3.48        3.51      2.99 o 
  -4   3  14       91.11       85.92      7.02 o 
  -3   3  14       71.74       74.42      8.56 o 
  -2   3  14      294.26      273.45     23.16 o 
  -1   3  14       21.14       28.15      5.36 o 
  -4   4  14      158.95      168.89     12.66 o 
  -3   4  14        7.19        7.56      8.22 o 
  -2   4  14       56.97       61.37      7.85 o 
  -2  -4  15        2.89        1.67      1.81 o 
  -1  -4  15       63.67       63.04      5.08 o 
  -3  -3  15        0.72        0.88      1.45 o 
  -2  -3  15       84.73       73.60      4.83 o 
  -1  -3  15      136.69      146.15     10.28 o 
  -3  -2  15      163.66      147.28     10.99 o 
  -2  -2  15        0.29        0.45      1.22 o 
  -1  -2  15        5.93        5.72      4.21 o 
  -3  -1  15       93.54       98.58      7.92 o 
  -2  -1  15        4.18        2.64      3.45 o 
  -1  -1  15        0.10        0.25      1.32 o 
  -3   0  15      117.93      121.33      9.50 o 
  -2   0  15        0.95        0.93      1.64 o 
  -1   0  15       74.25       74.17      7.92 o 
  -3   1  15       10.69       16.87      3.80 o 
  -2   1  15       17.50       16.54     17.66 o 
  -1   1  15        5.49        3.65      4.20 o 
  -3   2  15       52.60       52.69      4.62 o 
  -2   2  15       32.88       30.45     13.80 o 
                                                 
